# Supplementary material for: A disulfidptosis-associated long noncoding RNA signature to predict low-grade glioma classification, prognosis, tumor microenvironment, and therapy regimens: Observational study
Source: Medicine (Baltimore). 2024 Aug 23;103(34):e39316. doi: 10.1097/MD.0000000000039316 (PMC11346906; doi:10.1097/MD.0000000000039316)
Supplement: Supplementary file 1 [file medi-103-e39316-s001.xlsx]

## Sheet: Sheet1
Table S1. The 3627 DRlncRNAs associated with prognosis
Disulfidptosis	lncRNA	cor	pvalue	Regulation
ACTN4	A1BG-AS1	0.404336	2.0214e-22	postive
ACTN4	AC000067.1	0.402783	3.02152e-22	postive
MYH9	AC000067.1	0.496682	1.30236e-34	postive
PDLIM1	AC000067.1	0.434125	5.9362e-26	postive
LRPPRC	AC000068.1	0.515486	1.3886e-37	postive
OXSM	AC000068.1	0.410717	3.78833e-23	postive
NDUFA11	AC000068.2	0.463807	7.72167e-30	postive
ACTN4	AC000123.1	0.449809	5.86003e-28	postive
CD2AP	AC000123.1	0.431509	1.25333e-25	postive
FLNA	AC000123.1	0.415801	9.72361e-24	postive
IQGAP1	AC000123.1	0.417123	6.80216e-24	postive
TLN1	AC000123.1	0.481539	2.38621e-32	postive
NCKAP1	AC002044.1	-0.460769	2.00997e-29	negative
NDUFA11	AC002044.1	0.515703	1.28033e-37	postive
NDUFS1	AC002044.1	-0.457418	5.70913e-29	negative
CD2AP	AC002064.1	0.440324	9.84549e-27	postive
IQGAP1	AC002064.1	0.433969	6.20854e-26	postive
CAPZB	AC002091.1	0.535621	5.59148e-41	postive
CD2AP	AC002091.1	0.581713	1.12909e-49	postive
IQGAP1	AC002091.1	0.41966	3.40954e-24	postive
MYH9	AC002091.1	0.416871	7.28194e-24	postive
TLN1	AC002091.1	0.570662	1.8335e-47	postive
CAPZB	AC002091.2	0.528869	8.15675e-40	postive
CD2AP	AC002091.2	0.590747	1.51883e-51	postive
IQGAP1	AC002091.2	0.413568	1.77236e-23	postive
MYH9	AC002091.2	0.456863	6.78111e-29	postive
TLN1	AC002091.2	0.600198	1.44555e-53	postive
NDUFA11	AC002310.1	0.470118	1.02599e-30	postive
OXSM	AC002310.1	0.507279	2.90136e-36	postive
CAPZB	AC002398.1	0.422687	1.48456e-24	postive
MYL6	AC002398.1	0.430209	1.81217e-25	postive
NDUFA11	AC002398.1	0.400255	5.78798e-22	postive
IQGAP1	AC002456.1	0.422656	1.49745e-24	postive
SLC7A11	AC002460.2	0.620954	2.98797e-58	postive
NDUFA11	AC002470.1	0.492672	5.30926e-34	postive
OXSM	AC002470.1	0.42513	7.54062e-25	postive
IQGAP1	AC002480.1	0.44794	1.02882e-27	postive
ACTN4	AC002480.2	0.437262	2.40228e-26	postive
CD2AP	AC002480.2	0.451336	3.68952e-28	postive
IQGAP1	AC002480.2	0.587526	7.16856e-51	postive
MYH9	AC002480.2	0.428355	3.05785e-25	postive
TLN1	AC002480.2	0.466836	2.94636e-30	postive
NDUFA11	AC002553.2	0.452154	2.87649e-28	postive
IQGAP1	AC003035.2	0.478202	7.26655e-32	postive
LRPPRC	AC003086.1	0.658787	9.2901e-68	postive
NCKAP1	AC003086.1	0.546786	5.80974e-43	postive
NDUFS1	AC003086.1	0.568103	5.80025e-47	postive
NDUFA11	AC004000.1	0.596032	1.14665e-52	postive
NDUFS1	AC004000.1	-0.409173	5.69988e-23	negative
SLC3A2	AC004034.1	0.420782	2.50804e-24	postive
ACTB	AC004067.1	0.517866	5.66355e-38	postive
ACTN4	AC004067.1	0.501748	2.14881e-35	postive
CD2AP	AC004067.1	0.401836	3.85751e-22	postive
FLNA	AC004067.1	0.49124	8.73109e-34	postive
GYS1	AC004067.1	0.452664	2.46252e-28	postive
IQGAP1	AC004067.1	0.563867	3.81699e-46	postive
MYH9	AC004067.1	0.534227	9.77276e-41	postive
RPN1	AC004067.1	0.499624	4.59136e-35	postive
MYH10	AC004112.1	0.427615	3.76515e-25	postive
NCKAP1	AC004112.1	0.533273	1.43011e-40	postive
NDUFS1	AC004112.1	0.468006	2.02544e-30	postive
NDUFA11	AC004148.1	0.426112	5.73533e-25	postive
OXSM	AC004148.1	0.465305	4.79979e-30	postive
LRPPRC	AC004158.1	0.552262	5.80685e-44	postive
NDUFA11	AC004221.1	0.530402	4.46206e-40	postive
LRPPRC	AC004233.1	0.402261	3.45721e-22	postive
SLC3A2	AC004241.1	0.437895	1.99933e-26	postive
NDUFA11	AC004241.3	0.406946	1.0235e-22	postive
NDUFA11	AC004263.1	0.584952	2.44691e-50	postive
ACTN4	AC004263.2	0.42584	6.18692e-25	postive
CD2AP	AC004263.2	0.502101	1.89316e-35	postive
FLNA	AC004263.2	0.456486	7.6173e-29	postive
IQGAP1	AC004263.2	0.422774	1.44933e-24	postive
MYH9	AC004263.2	0.438237	1.81024e-26	postive
TLN1	AC004263.2	0.446103	1.78344e-27	postive
ACTB	AC004264.1	0.428924	2.60549e-25	postive
ACTN4	AC004264.1	0.407617	8.58424e-23	postive
FLNA	AC004264.1	0.413492	1.80863e-23	postive
IQGAP1	AC004264.1	0.448097	9.81585e-28	postive
MYH9	AC004264.1	0.516321	1.01452e-37	postive
PDLIM1	AC004264.1	0.582469	7.9126e-50	postive
NDUFA11	AC004449.1	0.576276	1.41515e-48	postive
CD2AP	AC004470.2	0.444573	2.81217e-27	postive
FLNA	AC004470.2	0.440526	9.28079e-27	postive
IQGAP1	AC004470.2	0.534242	9.71602e-41	postive
SLC7A11	AC004470.2	0.411392	3.16736e-23	postive
NCKAP1	AC004492.1	0.449245	6.94627e-28	postive
TLN1	AC004596.1	0.448862	7.79753e-28	postive
CAPZB	AC004687.3	-0.461616	1.54081e-29	negative
LRPPRC	AC004687.3	0.447936	1.03004e-27	postive
INF2	AC004690.2	0.553811	3.00343e-44	postive
LRPPRC	AC004771.2	0.445817	1.94237e-27	postive
NCKAP1	AC004771.2	0.405645	1.43811e-22	postive
RPN1	AC004801.6	0.405084	1.66422e-22	postive
OXSM	AC004812.2	0.456061	8.68555e-29	postive
ACTN4	AC004828.1	0.542591	3.29757e-42	postive
GYS1	AC004828.1	0.438156	1.85348e-26	postive
IQGAP1	AC004828.1	0.4664	3.38637e-30	postive
MYH9	AC004828.1	0.437971	1.95599e-26	postive
INF2	AC004830.2	0.410921	3.58911e-23	postive
NDUFA11	AC004839.2	0.545366	1.04843e-42	postive
ACTB	AC004847.1	0.402244	3.47237e-22	postive
CD2AP	AC004847.1	0.499707	4.45663e-35	postive
FLNA	AC004847.1	0.407543	8.7523e-23	postive
IQGAP1	AC004847.1	0.42059	2.64325e-24	postive
MYH9	AC004847.1	0.533031	1.57466e-40	postive
ACTN4	AC004854.2	0.405653	1.43477e-22	postive
IQGAP1	AC004854.2	0.456293	8.08559e-29	postive
OXSM	AC004908.1	0.441155	7.71674e-27	postive
OXSM	AC004908.2	0.42744	3.95455e-25	postive
OXSM	AC004908.3	0.432779	8.72642e-26	postive
NCKAP1	AC004918.3	0.436299	3.17489e-26	postive
OXSM	AC004923.4	0.411579	3.01339e-23	postive
MYH10	AC004943.1	0.403886	2.2714e-22	postive
OXSM	AC004943.1	0.446655	1.51207e-27	postive
ACTN4	AC004943.2	0.496665	1.31058e-34	postive
IQGAP1	AC004943.2	0.433089	7.9864e-26	postive
MYH10	AC004943.2	0.514746	1.8329e-37	postive
OXSM	AC004943.2	0.408318	7.14003e-23	postive
RPN1	AC004943.2	0.510425	9.13778e-37	postive
TLN1	AC004943.2	0.406723	1.08495e-22	postive
NDUFA11	AC004951.4	0.42031	2.85442e-24	postive
SLC7A11	AC005013.1	0.47168	6.18432e-31	postive
LRPPRC	AC005034.5	0.433963	6.21906e-26	postive
MYH10	AC005034.5	0.419742	3.334e-24	postive
NCKAP1	AC005034.5	0.569448	3.1707e-47	postive
NDUFS1	AC005034.5	0.560279	1.84351e-45	postive
OXSM	AC005052.2	0.432243	1.01677e-25	postive
FLNA	AC005070.3	-0.400465	5.48415e-22	negative
CAPZB	AC005082.1	0.477552	9.01385e-32	postive
INF2	AC005153.1	0.598752	2.97576e-53	postive
SLC7A11	AC005162.2	0.424682	8.54356e-25	postive
FLNA	AC005180.2	0.416189	8.75615e-24	postive
MYH9	AC005180.2	0.403481	2.52263e-22	postive
ACTN4	AC005224.3	0.494268	3.04213e-34	postive
FLNA	AC005224.3	0.434087	6.00078e-26	postive
GYS1	AC005224.3	0.502298	1.76353e-35	postive
IQGAP1	AC005224.3	0.452541	2.55675e-28	postive
MYH9	AC005224.3	0.511935	5.22573e-37	postive
RPN1	AC005229.4	0.431293	1.33258e-25	postive
GYS1	AC005261.1	0.405648	1.43681e-22	postive
NDUFA11	AC005324.4	0.445286	2.27534e-27	postive
INF2	AC005329.3	0.567713	6.9068e-47	postive
RPN1	AC005332.6	0.488414	2.31358e-33	postive
CD2AP	AC005342.2	0.481508	2.411e-32	postive
TLN1	AC005342.2	0.466973	2.81938e-30	postive
NDUFA11	AC005363.2	0.525255	3.34148e-39	postive
NDUFA11	AC005387.1	0.566411	1.23495e-46	postive
ACTB	AC005400.1	0.44052	9.29684e-27	postive
ACTN4	AC005400.1	0.511836	5.42119e-37	postive
FLNA	AC005400.1	0.442005	6.01096e-27	postive
GYS1	AC005400.1	0.46271	1.09184e-29	postive
IQGAP1	AC005400.1	0.543986	1.85577e-42	postive
MYH9	AC005400.1	0.479898	4.1321e-32	postive
RPN1	AC005400.1	0.456915	6.67106e-29	postive
SLC7A11	AC005476.2	0.43935	1.30913e-26	postive
NDUFA11	AC005498.2	0.49218	6.30092e-34	postive
CD2AP	AC005532.1	0.410246	4.29246e-23	postive
LRPPRC	AC005544.1	0.489216	1.75623e-33	postive
OXSM	AC005606.2	0.405435	1.51866e-22	postive
LRPPRC	AC005618.4	0.407267	9.40858e-23	postive
OXSM	AC005618.4	0.443125	4.31912e-27	postive
CAPZB	AC005632.3	0.489752	1.46043e-33	postive
NDUFA11	AC005670.1	0.524589	4.32392e-39	postive
LRPPRC	AC005670.3	0.641203	3.57808e-63	postive
MYH10	AC005670.3	0.45195	3.06141e-28	postive
NCKAP1	AC005670.3	0.602896	3.7195e-54	postive
NDUFS1	AC005670.3	0.614426	9.69333e-57	postive
NUBPL	AC005670.3	0.438278	1.78892e-26	postive
CAPZB	AC005674.1	0.406714	1.08773e-22	postive
CAPZB	AC005696.4	-0.402857	2.9646e-22	negative
CD2AP	AC005696.4	-0.421249	2.20606e-24	negative
FLNA	AC005696.4	-0.461224	1.74265e-29	negative
IQGAP1	AC005696.4	-0.483673	1.16283e-32	negative
CAPZB	AC005740.5	-0.459393	3.09035e-29	negative
LRPPRC	AC005740.5	0.479988	4.00915e-32	postive
TLN1	AC005753.2	-0.413975	1.58919e-23	negative
NDUFA11	AC005775.1	0.448714	8.15238e-28	postive
NDUFA11	AC005785.1	0.484901	7.67381e-33	postive
MYH10	AC005837.1	0.411027	3.48994e-23	postive
OXSM	AC005837.1	0.415947	9.34888e-24	postive
CD2AP	AC005840.2	0.476874	1.12809e-31	postive
IQGAP1	AC005840.2	0.464927	5.4134e-30	postive
MYH9	AC005840.2	0.418167	5.12338e-24	postive
ACTB	AC006033.2	0.419952	3.14781e-24	postive
CAPZB	AC006033.2	0.52539	3.17038e-39	postive
CD2AP	AC006033.2	0.668903	1.53914e-70	postive
FLNA	AC006033.2	0.435541	3.95086e-26	postive
IQGAP1	AC006033.2	0.578736	4.53375e-49	postive
MYH9	AC006033.2	0.488053	2.619e-33	postive
TLN1	AC006033.2	0.605658	9.14238e-55	postive
LRPPRC	AC006042.3	0.425817	6.22788e-25	postive
CD2AP	AC006064.1	0.442148	5.76291e-27	postive
FLNA	AC006064.1	0.450437	4.84512e-28	postive
IQGAP1	AC006064.1	0.401334	4.38888e-22	postive
TLN1	AC006064.1	0.416634	7.7649e-24	postive
NDUFA11	AC006111.3	0.520041	2.47996e-38	postive
MYH10	AC006116.9	0.448762	8.0368e-28	postive
NCKAP1	AC006116.9	0.459595	2.90121e-29	postive
NDUFS1	AC006116.9	0.430389	1.72224e-25	postive
CD2AP	AC006160.1	0.457675	5.27306e-29	postive
TLN1	AC006160.1	0.400272	5.76247e-22	postive
CD2AP	AC006213.1	0.425247	7.3008e-25	postive
IQGAP1	AC006213.1	0.430119	1.85903e-25	postive
TLN1	AC006213.1	0.411317	3.23048e-23	postive
MYH10	AC006213.2	0.420795	2.49895e-24	postive
NCKAP1	AC006213.2	0.442325	5.4699e-27	postive
NDUFS1	AC006213.2	0.453478	1.92076e-28	postive
NCKAP1	AC006213.3	0.407199	9.57994e-23	postive
CAPZB	AC006230.1	0.486077	5.14529e-33	postive
CD2AP	AC006230.1	0.510767	8.05415e-37	postive
FLNA	AC006230.1	0.423895	1.06269e-24	postive
IQGAP1	AC006230.1	0.457151	6.20161e-29	postive
TLN1	AC006230.1	0.459708	2.8007e-29	postive
NDUFA11	AC006270.1	0.569155	3.61724e-47	postive
LRPPRC	AC006449.5	0.465755	4.15937e-30	postive
MYH10	AC006449.5	0.506465	3.90493e-36	postive
TLN1	AC006450.3	-0.40532	1.56504e-22	negative
ACTN4	AC006504.5	0.412452	2.38805e-23	postive
MYH10	AC006504.5	0.443454	3.91875e-27	postive
NCKAP1	AC006504.5	0.424413	9.20519e-25	postive
CAPZB	AC006994.1	0.426381	5.31952e-25	postive
OXSM	AC007038.1	0.400396	5.58191e-22	postive
OXSM	AC007066.2	0.486971	3.79281e-33	postive
NDUFA11	AC007066.3	0.489184	1.77574e-33	postive
IQGAP1	AC007098.1	0.47189	5.776e-31	postive
CD2AP	AC007240.3	0.423666	1.13252e-24	postive
IQGAP1	AC007240.3	0.486951	3.81847e-33	postive
SLC7A11	AC007240.3	0.489766	1.4533e-33	postive
NDUFA11	AC007250.1	0.63648	5.42689e-62	postive
NDUFA11	AC007292.1	0.666562	6.92349e-70	postive
NDUFA11	AC007292.2	0.438526	1.66448e-26	postive
ACTB	AC007344.1	0.42548	6.84133e-25	postive
ACTN4	AC007344.1	0.462953	1.01118e-29	postive
CAPZB	AC007344.1	0.40067	5.20448e-22	postive
FLNA	AC007344.1	0.565578	1.78924e-46	postive
IQGAP1	AC007344.1	0.48936	1.67125e-33	postive
MYH9	AC007344.1	0.418163	5.12867e-24	postive
TLN1	AC007344.1	0.462589	1.13425e-29	postive
CD2AP	AC007365.1	0.40961	5.07853e-23	postive
LRPPRC	AC007375.3	0.520802	1.85466e-38	postive
NCKAP1	AC007375.3	0.400229	5.8268e-22	postive
SLC3A2	AC007405.3	0.420592	2.64187e-24	postive
NDUFA11	AC007405.4	0.41465	1.3259e-23	postive
NDUFA11	AC007448.4	0.533933	1.09917e-40	postive
GYS1	AC007448.5	0.431562	1.23432e-25	postive
SLC7A11	AC007463.2	0.46235	1.22303e-29	postive
IQGAP1	AC007485.1	0.445614	2.06367e-27	postive
OXSM	AC007541.1	0.45663	7.28726e-29	postive
IQGAP1	AC007611.1	0.416237	8.64426e-24	postive
SLC7A11	AC007611.1	0.444026	3.30812e-27	postive
NCKAP1	AC007619.1	0.507523	2.65352e-36	postive
NDUFS1	AC007619.1	0.467488	2.39133e-30	postive
CD2AP	AC007637.1	0.447337	1.23283e-27	postive
IQGAP1	AC007637.1	0.488938	1.93265e-33	postive
NDUFA11	AC007663.3	0.452381	2.68441e-28	postive
LRPPRC	AC007663.4	0.444665	2.73698e-27	postive
OXSM	AC007663.4	0.403337	2.61843e-22	postive
RPN1	AC007686.4	-0.405888	1.34971e-22	negative
TLN1	AC007686.4	-0.400137	5.96461e-22	negative
CD2AP	AC007695.1	0.409801	4.82859e-23	postive
SLC7A11	AC007695.1	0.452528	2.56662e-28	postive
ACTB	AC007728.2	0.486081	5.13739e-33	postive
CAPZB	AC007728.2	0.459499	2.98955e-29	postive
CD2AP	AC007728.2	0.544406	1.5603e-42	postive
FLNA	AC007728.2	0.52278	8.69e-39	postive
IQGAP1	AC007728.2	0.436049	3.41248e-26	postive
MYH9	AC007728.2	0.43316	7.82646e-26	postive
TLN1	AC007728.2	0.526678	1.92114e-39	postive
CAPZB	AC007786.2	0.556168	1.09399e-44	postive
CAPZB	AC007786.3	0.509102	1.48749e-36	postive
CD2AP	AC007877.1	0.487107	3.62007e-33	postive
FLNA	AC007877.1	0.418919	4.17429e-24	postive
MYH9	AC007877.1	0.464887	5.48164e-30	postive
PDLIM1	AC007877.1	0.448198	9.52039e-28	postive
CAPZB	AC007881.2	0.435341	4.1851e-26	postive
CD2AP	AC007881.2	0.41823	5.03572e-24	postive
TLN1	AC007881.2	0.414914	1.23487e-23	postive
LRPPRC	AC007938.3	0.439313	1.32321e-26	postive
OXSM	AC007950.2	0.487059	3.67948e-33	postive
ACTN4	AC007998.3	0.477504	9.15748e-32	postive
MYH9	AC007998.3	0.501368	2.46217e-35	postive
MYH10	AC008060.2	0.506859	3.38179e-36	postive
MYH10	AC008060.3	0.543212	2.55398e-42	postive
CAPZB	AC008083.3	0.501079	2.73092e-35	postive
CD2AP	AC008083.3	0.479281	5.076e-32	postive
IQGAP1	AC008083.3	0.428871	2.64438e-25	postive
TLN1	AC008083.3	0.446584	1.54486e-27	postive
CD2AP	AC008115.3	0.428123	3.26466e-25	postive
TLN1	AC008115.3	0.403111	2.77597e-22	postive
LRPPRC	AC008124.1	0.466353	3.43779e-30	postive
OXSM	AC008124.1	0.504149	9.05113e-36	postive
SLC7A11	AC008127.1	0.455111	1.16403e-28	postive
OXSM	AC008438.1	0.422841	1.42269e-24	postive
MYH10	AC008443.3	0.540475	7.84212e-42	postive
NDUFA11	AC008443.4	0.601593	7.17617e-54	postive
OXSM	AC008494.3	0.402668	3.11254e-22	postive
INF2	AC008505.1	0.602188	5.31706e-54	postive
MYH10	AC008507.2	0.429315	2.3336e-25	postive
NCKAP1	AC008507.2	0.457171	6.16285e-29	postive
CAPZB	AC008537.2	0.449652	6.14391e-28	postive
TLN1	AC008537.2	0.400742	5.10935e-22	postive
INF2	AC008571.2	0.446037	1.8191e-27	postive
NDUFA11	AC008608.2	0.690455	7.59146e-77	postive
NDUFA11	AC008610.1	0.698672	2.12492e-79	postive
IQGAP1	AC008619.1	0.459516	2.97373e-29	postive
SLC7A11	AC008619.1	0.454473	1.41578e-28	postive
SLC7A11	AC008738.4	0.441188	7.64139e-27	postive
CAPZB	AC008750.1	0.437473	2.25982e-26	postive
FLNA	AC008750.1	0.424152	9.89644e-25	postive
MYH9	AC008750.1	0.402965	2.8827e-22	postive
TLN1	AC008750.1	0.43131	1.32623e-25	postive
NDUFA11	AC008752.2	0.419046	4.03259e-24	postive
ACTN4	AC008760.1	0.408479	6.84319e-23	postive
ACTB	AC008760.2	0.50363	1.09163e-35	postive
CAPZB	AC008760.2	0.483648	1.17285e-32	postive
CD2AP	AC008760.2	0.470238	9.86849e-31	postive
IQGAP1	AC008760.2	0.436984	2.60446e-26	postive
MYH9	AC008760.2	0.436152	3.31264e-26	postive
TLN1	AC008760.2	0.511994	5.11311e-37	postive
LRPPRC	AC008764.2	0.585776	1.65346e-50	postive
MYH10	AC008764.2	0.432681	8.97343e-26	postive
NCKAP1	AC008764.2	0.550793	1.08167e-43	postive
NDUFS1	AC008764.2	0.576786	1.11853e-48	postive
NDUFA11	AC008764.6	0.572016	9.93247e-48	postive
OXSM	AC008764.6	0.465138	5.06109e-30	postive
OXSM	AC008764.8	0.443334	4.06018e-27	postive
MYH10	AC008770.3	0.419236	3.82886e-24	postive
LRPPRC	AC008840.1	0.472942	4.10061e-31	postive
OXSM	AC008840.1	0.432591	9.20858e-26	postive
OXSM	AC008870.2	0.442404	5.34371e-27	postive
CD2AP	AC008906.1	0.532284	2.11875e-40	postive
FLNA	AC008906.1	0.45398	1.64711e-28	postive
IQGAP1	AC008906.1	0.477404	9.46619e-32	postive
MYH9	AC008906.1	0.414267	1.46927e-23	postive
TLN1	AC008906.1	0.408784	6.31502e-23	postive
ACTN4	AC008937.3	0.486942	3.83028e-33	postive
CD2AP	AC008937.3	0.401519	4.18496e-22	postive
IQGAP1	AC008937.3	0.425051	7.70861e-25	postive
CAPZB	AC008957.1	0.412749	2.20638e-23	postive
CD2AP	AC008957.1	0.518617	4.26084e-38	postive
IQGAP1	AC008957.1	0.455248	1.11578e-28	postive
TLN1	AC008957.1	0.556195	1.08103e-44	postive
LRPPRC	AC008966.1	0.469283	1.34321e-30	postive
CD2AP	AC008972.2	0.461213	1.74865e-29	postive
IQGAP1	AC008972.2	0.454323	1.48248e-28	postive
MYH9	AC008972.2	0.468132	1.94487e-30	postive
RPN1	AC008972.2	0.404847	1.76987e-22	postive
ACTN4	AC008982.2	0.500598	3.24272e-35	postive
TLN1	AC008982.2	0.4098	4.83021e-23	postive
CAPZB	AC009005.1	0.452671	2.45712e-28	postive
MYH10	AC009041.3	0.429239	2.38371e-25	postive
OXSM	AC009061.2	0.481778	2.20212e-32	postive
INF2	AC009063.2	0.553838	2.96803e-44	postive
NDUFA11	AC009065.4	0.683644	8.56136e-75	postive
NDUFA11	AC009065.8	0.593712	3.58591e-52	postive
OXSM	AC009065.8	0.454663	1.33571e-28	postive
NDUFA11	AC009088.1	0.52261	9.27547e-39	postive
INF2	AC009090.1	0.419325	3.73632e-24	postive
INF2	AC009090.3	0.545994	8.0801e-43	postive
CD2AP	AC009090.6	0.418062	5.27079e-24	postive
NCKAP1	AC009102.2	0.421364	2.13742e-24	postive
LRPPRC	AC009107.2	0.403012	2.84778e-22	postive
OXSM	AC009107.2	0.472594	4.59373e-31	postive
OXSM	AC009113.1	0.516707	8.77396e-38	postive
CAPZB	AC009119.1	0.590129	2.04921e-51	postive
TLN1	AC009119.1	0.47351	3.40651e-31	postive
OXSM	AC009120.2	0.432617	9.13853e-26	postive
LRPPRC	AC009120.3	0.401171	4.57653e-22	postive
LRPPRC	AC009126.1	0.425637	6.54746e-25	postive
NDUFA11	AC009148.1	0.589505	2.76858e-51	postive
OXSM	AC009148.1	0.414355	1.43524e-23	postive
CAPZB	AC009166.1	0.464133	6.9639e-30	postive
TLN1	AC009166.1	0.416535	7.9757e-24	postive
NCKAP1	AC009227.1	0.40766	8.48749e-23	postive
NDUFA11	AC009283.1	0.513119	3.36498e-37	postive
OXSM	AC009283.1	0.456342	7.96376e-29	postive
NDUFA11	AC009309.1	0.568382	5.11739e-47	postive
LRPPRC	AC009486.2	0.470745	8.37424e-31	postive
MYH10	AC009486.2	0.445525	2.11886e-27	postive
NCKAP1	AC009486.2	0.426519	5.11831e-25	postive
NDUFS1	AC009486.2	0.465081	5.15417e-30	postive
OXSM	AC009506.1	0.403968	2.22377e-22	postive
NDUFA11	AC009554.2	0.479178	5.25361e-32	postive
ACTN4	AC009812.3	0.576024	1.58898e-48	postive
CD2AP	AC009812.3	0.402283	3.43778e-22	postive
FLNA	AC009812.3	0.428435	2.98975e-25	postive
IQGAP1	AC009812.3	0.454412	1.4425e-28	postive
MYH10	AC009812.3	0.420173	2.9631e-24	postive
MYH9	AC009812.3	0.414543	1.36449e-23	postive
TLN1	AC009812.3	0.520229	2.3078e-38	postive
LRPPRC	AC009878.1	0.420173	2.96383e-24	postive
NDUFA11	AC009951.6	0.418923	4.16987e-24	postive
ACTN4	AC009955.2	0.489951	1.36341e-33	postive
GYS1	AC009955.2	0.493151	4.49412e-34	postive
IQGAP1	AC009955.2	0.521869	1.23301e-38	postive
CD2AP	AC009961.1	0.530328	4.59399e-40	postive
FLNA	AC009961.1	0.434262	5.70723e-26	postive
IQGAP1	AC009961.1	0.482115	1.96638e-32	postive
MYH10	AC009961.1	0.411085	3.43641e-23	postive
NCKAP1	AC009961.1	0.403686	2.39249e-22	postive
TLN1	AC009961.1	0.443432	3.94416e-27	postive
ACTN4	AC009962.1	0.40657	1.1295e-22	postive
ACTN4	AC010157.2	-0.425145	7.5093e-25	negative
ACTN4	AC010168.2	0.444278	3.06988e-27	postive
IQGAP1	AC010168.2	0.406715	1.08729e-22	postive
RPN1	AC010173.1	0.417831	5.61344e-24	postive
TLN1	AC010186.3	0.443197	4.22792e-27	postive
LRPPRC	AC010223.1	0.469783	1.14322e-30	postive
MYH10	AC010223.1	0.526375	2.16191e-39	postive
NCKAP1	AC010223.1	0.487348	3.33428e-33	postive
NDUFS1	AC010223.1	0.567583	7.32082e-47	postive
NDUFA11	AC010245.2	0.436355	3.12342e-26	postive
ACTB	AC010247.1	0.422557	1.53864e-24	postive
CAPZB	AC010247.1	0.599873	1.70073e-53	postive
CD2AP	AC010247.1	0.504029	9.45003e-36	postive
IQGAP1	AC010247.1	0.410658	3.84832e-23	postive
TLN1	AC010247.1	0.5364	4.08946e-41	postive
FLNA	AC010271.1	0.404414	1.98091e-22	postive
CD2AP	AC010273.3	0.413098	2.00987e-23	postive
IQGAP1	AC010273.3	0.420399	2.78588e-24	postive
RPN1	AC010273.3	0.406964	1.01869e-22	postive
ACTN4	AC010326.3	0.426109	5.74016e-25	postive
GYS1	AC010326.3	0.489852	1.41047e-33	postive
ACTN4	AC010327.6	0.404864	1.76206e-22	postive
NDUFA11	AC010331.1	0.533219	1.46117e-40	postive
OXSM	AC010336.7	0.443024	4.45034e-27	postive
CAPZB	AC010378.1	0.444623	2.77132e-27	postive
MYH10	AC010478.1	0.481277	2.6047e-32	postive
NDUFA11	AC010491.1	0.468002	2.02805e-30	postive
INF2	AC010491.2	0.612055	3.36119e-56	postive
SLC7A11	AC010501.2	0.425764	6.31979e-25	postive
NDUFA11	AC010531.6	0.657109	2.62362e-67	postive
OXSM	AC010536.1	0.41853	4.64134e-24	postive
NDUFA11	AC010536.3	0.514419	2.07155e-37	postive
MYH10	AC010538.1	0.423439	1.206e-24	postive
NDUFA11	AC010542.5	0.476353	1.3396e-31	postive
OXSM	AC010547.1	0.44915	7.14967e-28	postive
NDUFA11	AC010618.2	0.419065	4.01143e-24	postive
NDUFA11	AC010618.3	0.478561	6.44979e-32	postive
SLC3A2	AC010618.3	0.427427	3.96907e-25	postive
SLC7A11	AC010624.1	0.403372	2.59491e-22	postive
TLN1	AC010624.2	-0.413757	1.6847e-23	negative
SLC7A11	AC010729.1	0.469242	1.36101e-30	postive
LRPPRC	AC010731.1	0.451057	4.01518e-28	postive
MYH10	AC010731.1	0.455066	1.18e-28	postive
NCKAP1	AC010731.1	0.413199	1.95604e-23	postive
NDUFS1	AC010731.1	0.446559	1.55642e-27	postive
CD2AP	AC010761.3	0.460704	2.05117e-29	postive
TLN1	AC010761.3	0.441794	6.39556e-27	postive
LRPPRC	AC010834.3	0.494401	2.90324e-34	postive
MYH10	AC010834.3	0.512725	3.89657e-37	postive
NCKAP1	AC010834.3	0.584277	3.36906e-50	postive
NDUFS1	AC010834.3	0.496661	1.31249e-34	postive
NUBPL	AC010834.3	0.435615	3.86804e-26	postive
TLN1	AC010857.1	-0.405324	1.56347e-22	negative
NDUFA11	AC010883.1	0.586943	9.47386e-51	postive
CAPZB	AC010883.2	0.422066	1.76217e-24	postive
NDUFA11	AC010913.1	0.739612	1.52962e-93	postive
LRPPRC	AC010996.1	0.400597	5.30192e-22	postive
MYH10	AC010996.1	0.490354	1.18635e-33	postive
NDUFA11	AC010999.2	0.588283	4.98679e-51	postive
LRPPRC	AC011346.1	0.418551	4.61472e-24	postive
OXSM	AC011346.1	0.466141	3.6783e-30	postive
CD2AP	AC011416.3	0.533703	1.2048e-40	postive
IQGAP1	AC011416.3	0.459833	2.69378e-29	postive
SLC7A11	AC011416.3	0.494581	2.72637e-34	postive
SLC7A11	AC011416.4	0.478352	6.91289e-32	postive
NDUFA11	AC011444.1	0.467703	2.23201e-30	postive
NDUFA11	AC011444.3	0.426479	5.17597e-25	postive
NDUFA11	AC011445.1	0.541675	4.80098e-42	postive
MYH10	AC011447.3	0.486172	4.98087e-33	postive
OXSM	AC011447.3	0.439407	1.28718e-26	postive
OXSM	AC011451.3	0.533087	1.53991e-40	postive
OXSM	AC011451.4	0.44649	1.58861e-27	postive
NDUFA11	AC011462.4	0.418326	4.90601e-24	postive
ACTN4	AC011462.5	0.431389	1.29652e-25	postive
CAPZB	AC011462.5	0.601975	5.92187e-54	postive
CD2AP	AC011462.5	0.443455	3.91792e-27	postive
FLNA	AC011462.5	0.417867	5.55887e-24	postive
IQGAP1	AC011462.5	0.415718	9.94538e-24	postive
TLN1	AC011462.5	0.534972	7.2535e-41	postive
NDUFA11	AC011468.1	0.479537	4.66131e-32	postive
NDUFA11	AC011472.4	0.533255	1.44034e-40	postive
MYH10	AC011474.2	0.505203	6.1785e-36	postive
LRPPRC	AC011476.3	0.442914	4.59653e-27	postive
LRPPRC	AC011477.1	0.403602	2.44488e-22	postive
OXSM	AC011477.1	0.511895	5.30429e-37	postive
LRPPRC	AC011477.2	0.548972	2.32825e-43	postive
MYH10	AC011477.2	0.523482	6.6297e-39	postive
NCKAP1	AC011477.2	0.550776	1.08911e-43	postive
NDUFS1	AC011477.2	0.458442	4.15468e-29	postive
OXSM	AC011477.2	0.422656	1.49722e-24	postive
LRPPRC	AC011477.3	0.468054	1.99454e-30	postive
NCKAP1	AC011477.3	0.470352	9.5126e-31	postive
NDUFS1	AC011477.3	0.468177	1.91681e-30	postive
CAPZB	AC011484.1	0.563392	4.70695e-46	postive
LRPPRC	AC011498.1	0.459819	2.70554e-29	postive
NDUFA11	AC011498.6	0.438251	1.80287e-26	postive
LRPPRC	AC011509.3	0.443887	3.44712e-27	postive
CAPZB	AC011815.1	0.403723	2.36934e-22	postive
CD2AP	AC011815.1	0.431413	1.28789e-25	postive
FLNA	AC011815.1	0.404028	2.1894e-22	postive
NUBPL	AC011815.1	0.439128	1.39657e-26	postive
TLN1	AC011815.1	0.476644	1.21713e-31	postive
ACTB	AC011899.2	0.506342	4.0832e-36	postive
CAPZB	AC011899.2	0.477588	8.90661e-32	postive
CD2AP	AC011899.2	0.420431	2.76093e-24	postive
IQGAP1	AC011899.2	0.470473	9.1454e-31	postive
MYH9	AC011899.2	0.452907	2.28648e-28	postive
RPN1	AC011899.2	0.421063	2.32154e-24	postive
TLN1	AC011899.2	0.472399	4.89549e-31	postive
LRPPRC	AC011912.1	0.49163	7.62762e-34	postive
NCKAP1	AC011912.1	0.56147	1.09491e-45	postive
NDUFS1	AC011912.1	0.549335	1.99886e-43	postive
INF2	AC011944.1	0.406109	1.27388e-22	postive
LRPPRC	AC012063.1	0.433389	7.33066e-26	postive
MYH10	AC012063.1	0.429398	2.27952e-25	postive
NCKAP1	AC012063.1	0.54109	6.09996e-42	postive
NDUFS1	AC012063.1	0.519527	3.01572e-38	postive
NUBPL	AC012063.1	0.509759	1.16816e-36	postive
NDUFA11	AC012065.2	0.559673	2.40041e-45	postive
NDUFS1	AC012065.2	-0.410054	4.5161e-23	negative
ACTN4	AC012073.1	0.524115	5.19294e-39	postive
RPN1	AC012073.1	0.464982	5.31942e-30	postive
OXSM	AC012146.2	0.433588	6.92342e-26	postive
CAPZB	AC012150.1	0.47119	7.2499e-31	postive
CD2AP	AC012150.1	0.409457	5.28821e-23	postive
TLN1	AC012150.1	0.419299	3.7635e-24	postive
LRPPRC	AC012184.3	0.461312	1.69509e-29	postive
OXSM	AC012184.3	0.510149	1.01184e-36	postive
CAPZB	AC012213.1	-0.452717	2.42342e-28	negative
LRPPRC	AC012213.1	0.527911	1.18724e-39	postive
CAPZB	AC012213.4	-0.460267	2.35192e-29	negative
IQGAP1	AC012213.4	-0.407189	9.60333e-23	negative
CD2AP	AC012254.3	0.449574	6.29034e-28	postive
OXSM	AC012306.2	0.42765	3.72894e-25	postive
ACTN4	AC012313.1	0.587723	6.52223e-51	postive
GYS1	AC012313.1	0.520776	1.87335e-38	postive
IQGAP1	AC012313.1	0.486134	5.04599e-33	postive
MYH10	AC012313.1	0.40982	4.80478e-23	postive
TLN1	AC012313.1	0.40089	4.91873e-22	postive
ACTN4	AC012313.5	0.512884	3.67296e-37	postive
GYS1	AC012313.5	0.538033	2.1153e-41	postive
IQGAP1	AC012313.5	0.426944	4.54467e-25	postive
OXSM	AC012358.1	0.405731	1.40604e-22	postive
OXSM	AC012360.3	0.543278	2.48551e-42	postive
NDUFA11	AC012368.1	0.493108	4.56127e-34	postive
OXSM	AC012368.1	0.425608	6.60084e-25	postive
SLC7A11	AC012405.1	0.44256	5.10296e-27	postive
OXSM	AC012467.2	0.544036	1.8181e-42	postive
LRPPRC	AC012470.1	0.457026	6.44711e-29	postive
INF2	AC012494.1	0.573869	4.27034e-48	postive
INF2	AC012511.1	0.40816	7.44379e-23	postive
NDUFA11	AC012557.2	0.428551	2.89431e-25	postive
LRPPRC	AC012558.1	0.410817	3.68948e-23	postive
OXSM	AC012640.2	0.431425	1.28338e-25	postive
OXSM	AC012645.1	0.481958	2.07313e-32	postive
NDUFA11	AC012645.4	0.602698	4.11162e-54	postive
LRPPRC	AC013265.1	0.462593	1.13279e-29	postive
NDUFA11	AC013270.1	0.401397	4.3176e-22	postive
ACTN4	AC013486.1	0.409276	5.54777e-23	postive
CD2AP	AC013486.1	0.4739	2.99924e-31	postive
FLNA	AC013486.1	0.47355	3.36311e-31	postive
IQGAP1	AC013486.1	0.464822	5.59566e-30	postive
MYH9	AC013486.1	0.474062	2.84393e-31	postive
TLN1	AC013486.1	0.424814	8.23491e-25	postive
INF2	AC015712.1	0.484678	8.27535e-33	postive
INF2	AC015712.6	0.576031	1.58388e-48	postive
NDUFA11	AC015813.4	0.770822	2.9628e-106	postive
CD2AP	AC015911.3	0.49969	4.48351e-35	postive
MYH9	AC015911.3	0.403941	2.23932e-22	postive
NDUFA11	AC015912.3	0.639084	1.21931e-62	postive
ACTN4	AC015922.2	0.555536	1.43493e-44	postive
CD2AP	AC015922.2	0.551338	8.5909e-44	postive
FLNA	AC015922.2	0.46714	2.67295e-30	postive
GYS1	AC015922.2	0.42233	1.63823e-24	postive
IQGAP1	AC015922.2	0.64878	4.12e-65	postive
MYH9	AC015922.2	0.518938	3.77303e-38	postive
RPN1	AC015922.2	0.401709	3.98565e-22	postive
TLN1	AC015922.2	0.439905	1.11313e-26	postive
TLN1	AC015961.1	-0.407219	9.52932e-23	negative
NDUFA11	AC015961.2	0.433019	8.14738e-26	postive
TLN1	AC015967.1	-0.476043	1.48402e-31	negative
CD2AP	AC015987.1	0.411302	3.2436e-23	postive
FLNA	AC015987.1	0.456013	8.81502e-29	postive
GYS1	AC015987.1	0.405939	1.33179e-22	postive
IQGAP1	AC015987.1	0.44407	3.26487e-27	postive
OXSM	AC016065.1	0.576602	1.21791e-48	postive
ACTN4	AC016168.1	0.401385	4.33191e-22	postive
LRPPRC	AC016394.1	0.428241	3.15833e-25	postive
OXSM	AC016394.1	0.419201	3.86512e-24	postive
LRPPRC	AC016394.2	0.408466	6.86748e-23	postive
MYH10	AC016394.2	0.473629	3.27749e-31	postive
NCKAP1	AC016394.2	0.487909	2.75161e-33	postive
CAPZB	AC016549.1	-0.448896	7.71795e-28	negative
INF2	AC016571.1	0.48518	6.97911e-33	postive
NDUFA11	AC016575.1	0.468073	1.98197e-30	postive
ACTN4	AC016586.1	0.465839	4.05007e-30	postive
CAPZB	AC016590.3	0.415377	1.09018e-23	postive
INF2	AC016597.1	0.590444	1.75935e-51	postive
NCKAP1	AC016705.2	0.419386	3.67477e-24	postive
NCKAP1	AC016716.1	-0.452054	2.96539e-28	negative
NDUFS1	AC016716.1	-0.472378	4.92938e-31	negative
LRPPRC	AC016717.2	0.509508	1.28132e-36	postive
NCKAP1	AC016717.2	0.422327	1.63976e-24	postive
ACTN4	AC016745.1	0.439125	1.39771e-26	postive
IQGAP1	AC016745.1	0.414417	1.41156e-23	postive
RPN1	AC016747.1	0.41748	6.17478e-24	postive
NDUFA11	AC016773.1	0.714223	1.77501e-84	postive
NDUFA11	AC016876.1	0.455372	1.07408e-28	postive
NDUFA11	AC016876.3	0.483517	1.22588e-32	postive
INF2	AC017028.2	0.438863	1.5085e-26	postive
NDUFA11	AC017083.1	0.407244	9.46764e-23	postive
MYH9	AC017099.2	0.408331	7.11496e-23	postive
LRPPRC	AC017100.1	0.515611	1.32526e-37	postive
INF2	AC018445.1	0.482877	1.52158e-32	postive
ACTN4	AC018450.1	0.420312	2.8525e-24	postive
FLNA	AC018450.1	0.412602	2.29417e-23	postive
GYS1	AC018450.1	0.416116	8.93199e-24	postive
IQGAP1	AC018450.1	0.476029	1.49076e-31	postive
SLC7A11	AC018557.3	0.417229	6.60832e-24	postive
NDUFA11	AC018635.2	0.474532	2.43866e-31	postive
INF2	AC018647.1	0.568294	5.32377e-47	postive
IQGAP1	AC018647.2	0.404663	1.85652e-22	postive
TLN1	AC018647.2	0.431248	1.3495e-25	postive
ACTN4	AC018653.3	0.430806	1.53029e-25	postive
CD2AP	AC018653.3	0.432864	8.51747e-26	postive
FLNA	AC018653.3	0.421376	2.13059e-24	postive
IQGAP1	AC018653.3	0.485331	6.63109e-33	postive
MYH9	AC018653.3	0.48612	5.06946e-33	postive
OXSM	AC018690.1	0.450762	4.39142e-28	postive
LRPPRC	AC018730.1	0.439436	1.27633e-26	postive
ACTB	AC018755.4	0.400047	6.10328e-22	postive
CAPZB	AC018755.4	0.50903	1.52731e-36	postive
NDUFS1	AC018809.2	0.420116	3.01026e-24	postive
CAPZB	AC018845.1	0.423834	1.0809e-24	postive
LRPPRC	AC019080.1	0.538455	1.78265e-41	postive
NCKAP1	AC019080.1	0.512795	3.79699e-37	postive
NDUFS1	AC019080.1	0.457239	6.03513e-29	postive
OXSM	AC019080.1	0.50793	2.28642e-36	postive
OXSM	AC019080.5	0.45704	6.41907e-29	postive
LRPPRC	AC019205.1	0.504929	6.82452e-36	postive
MYH10	AC019205.1	0.453473	1.92358e-28	postive
NCKAP1	AC019205.1	0.554675	2.07553e-44	postive
NDUFS1	AC019205.1	0.460161	2.43069e-29	postive
ACTB	AC019254.1	0.430322	1.75493e-25	postive
CAPZB	AC019254.1	0.449374	6.68154e-28	postive
CD2AP	AC019254.1	0.437024	2.57439e-26	postive
FLNA	AC019254.1	0.456324	8.00978e-29	postive
IQGAP1	AC019254.1	0.440211	1.01775e-26	postive
MYH9	AC019254.1	0.484937	7.57966e-33	postive
TLN1	AC019254.1	0.474014	2.88948e-31	postive
CAPZB	AC020584.1	0.415512	1.05129e-23	postive
NDUFA11	AC020765.2	0.718778	4.97782e-86	postive
ACTB	AC020905.1	0.498587	6.63881e-35	postive
ACTN4	AC020905.1	0.491386	8.30147e-34	postive
FLNA	AC020905.1	0.43035	1.74106e-25	postive
IQGAP1	AC020905.1	0.484962	7.51723e-33	postive
MYH9	AC020905.1	0.426706	4.85725e-25	postive
RPN1	AC020905.1	0.424109	1.00145e-24	postive
TLN1	AC020905.1	0.426443	5.22917e-25	postive
NDUFA11	AC020910.5	0.624776	3.75195e-59	postive
OXSM	AC020910.5	0.40168	4.01539e-22	postive
ACTN4	AC020913.3	0.406238	1.23189e-22	postive
ACTN4	AC020915.2	0.593275	4.43995e-52	postive
CD2AP	AC020915.2	0.461291	1.70618e-29	postive
FLNA	AC020915.2	0.567492	7.62318e-47	postive
GYS1	AC020915.2	0.556188	1.08447e-44	postive
IQGAP1	AC020915.2	0.582523	7.71455e-50	postive
MYH9	AC020915.2	0.51311	3.37726e-37	postive
RPN1	AC020915.2	0.487974	2.69055e-33	postive
TLN1	AC020915.2	0.40079	5.04674e-22	postive
ACTB	AC020916.1	0.400496	5.44083e-22	postive
ACTN4	AC020916.1	0.408713	6.43441e-23	postive
FLNA	AC020916.1	0.480783	3.07343e-32	postive
MYH9	AC020916.1	0.424928	7.97767e-25	postive
PDLIM1	AC020916.1	0.401331	4.3921e-22	postive
MYH10	AC021037.1	0.444503	2.87123e-27	postive
CD2AP	AC021055.1	0.408791	6.30383e-23	postive
IQGAP1	AC021055.1	0.486797	4.02516e-33	postive
SLC7A11	AC021055.1	0.487813	2.84344e-33	postive
CD2AP	AC021078.1	0.405954	1.32664e-22	postive
OXSM	AC021148.2	0.43548	4.02079e-26	postive
IQGAP1	AC021218.1	0.42266	1.49571e-24	postive
ACTN4	AC021242.3	0.462863	1.04048e-29	postive
OXSM	AC021321.1	0.501543	2.31247e-35	postive
INF2	AC021660.4	0.539272	1.28004e-41	postive
OXSM	AC021851.1	0.416718	7.58894e-24	postive
OXSM	AC022007.1	0.473128	3.85922e-31	postive
IQGAP1	AC022034.1	0.51819	5.00973e-38	postive
SLC7A11	AC022034.1	0.418561	4.60235e-24	postive
ACTN4	AC022150.2	0.547138	5.01805e-43	postive
CD2AP	AC022150.2	0.400545	5.37309e-22	postive
FLNA	AC022150.2	0.461296	1.7033e-29	postive
GYS1	AC022150.2	0.480753	3.10534e-32	postive
IQGAP1	AC022150.2	0.40502	1.69232e-22	postive
ACTN4	AC022150.4	0.605495	9.93866e-55	postive
CD2AP	AC022150.4	0.568964	3.94113e-47	postive
FLNA	AC022150.4	0.551127	9.39253e-44	postive
IQGAP1	AC022150.4	0.624965	3.38356e-59	postive
MYH10	AC022150.4	0.435773	3.69579e-26	postive
MYH9	AC022150.4	0.513617	2.7955e-37	postive
RPN1	AC022150.4	0.46529	4.82231e-30	postive
TLN1	AC022150.4	0.513571	2.84391e-37	postive
OXSM	AC022167.2	0.427813	3.5619e-25	postive
NDUFA11	AC022210.1	0.705124	1.8227e-81	postive
LRPPRC	AC022211.2	0.489237	1.7438e-33	postive
OXSM	AC022211.2	0.440072	1.05982e-26	postive
NCKAP1	AC022272.1	0.467947	2.06418e-30	postive
NDUFS1	AC022272.1	0.450938	4.1629e-28	postive
NDUFA11	AC022296.4	0.425463	6.87425e-25	postive
NDUFS1	AC022296.4	-0.424426	9.17336e-25	negative
NDUFA11	AC022382.1	0.401063	4.70435e-22	postive
FLNB	AC022382.2	0.425342	7.109e-25	postive
TLN1	AC022382.2	0.414504	1.37878e-23	postive
IQGAP1	AC022509.2	0.459403	3.08016e-29	postive
CD2AP	AC022509.3	0.427872	3.50265e-25	postive
TLN1	AC022509.3	0.415159	1.15605e-23	postive
OXSM	AC022558.3	0.427557	3.82704e-25	postive
ACTN4	AC022613.1	0.423094	1.32684e-24	postive
IQGAP1	AC022613.1	0.560797	1.46995e-45	postive
MYH9	AC022613.1	0.45908	3.40615e-29	postive
CD2AP	AC022706.1	0.454197	1.54115e-28	postive
LRPPRC	AC022778.1	0.447924	1.03383e-27	postive
NDUFA11	AC022966.2	0.527632	1.32444e-39	postive
NDUFA11	AC023024.1	0.608067	2.65934e-55	postive
ACTN4	AC023043.1	0.416382	8.31119e-24	postive
CD2AP	AC023043.1	0.411786	2.85195e-23	postive
FLNA	AC023043.1	0.418178	5.10822e-24	postive
IQGAP1	AC023043.1	0.500939	2.87098e-35	postive
MYH9	AC023043.1	0.473578	3.33227e-31	postive
ACTN4	AC023043.4	0.430437	1.69877e-25	postive
IQGAP1	AC023043.4	0.437205	2.44292e-26	postive
MYH9	AC023043.4	0.426621	4.97473e-25	postive
RPN1	AC023043.4	0.444093	3.24292e-27	postive
INF2	AC023283.1	0.558572	3.87239e-45	postive
NDUFA11	AC023302.1	0.482191	1.91661e-32	postive
OXSM	AC023355.1	0.424107	1.0021e-24	postive
OXSM	AC023494.1	0.438005	1.93678e-26	postive
NDUFA11	AC023509.3	0.466948	2.84243e-30	postive
CAPZB	AC023593.1	-0.51226	4.63285e-37	negative
IQGAP1	AC023593.1	-0.414714	1.30317e-23	negative
LRPPRC	AC023593.1	0.494558	2.74833e-34	postive
OXSM	AC023632.2	0.500684	3.14459e-35	postive
CAPZB	AC023762.1	-0.432897	8.4376e-26	negative
LRPPRC	AC023762.1	0.441272	7.45613e-27	postive
LRPPRC	AC023906.4	0.441117	7.80428e-27	postive
OXSM	AC023908.3	0.441871	6.25241e-27	postive
CD2AP	AC023983.1	0.410501	4.01161e-23	postive
IQGAP1	AC023983.1	0.54705	5.20517e-43	postive
SLC7A11	AC023983.1	0.405278	1.5822e-22	postive
NDUFA11	AC024060.2	0.501872	2.0549e-35	postive
OXSM	AC024060.2	0.494971	2.37801e-34	postive
LRPPRC	AC024075.1	0.589166	3.26131e-51	postive
MYH10	AC024075.1	0.479583	4.59041e-32	postive
NCKAP1	AC024075.1	0.565658	1.72675e-46	postive
NDUFS1	AC024075.1	0.632546	5.04369e-61	postive
NDUFA11	AC024075.2	0.401277	4.4537e-22	postive
LRPPRC	AC024075.3	0.557568	5.98002e-45	postive
MYH10	AC024075.3	0.426795	4.73799e-25	postive
NCKAP1	AC024075.3	0.480751	3.10682e-32	postive
NDUFS1	AC024075.3	0.566028	1.4644e-46	postive
LRPPRC	AC024270.3	0.466109	3.71533e-30	postive
OXSM	AC024560.4	0.400748	5.1015e-22	postive
LRPPRC	AC024563.1	0.410744	3.76131e-23	postive
SLC3A2	AC024575.1	0.400059	6.08531e-22	postive
CAPZB	AC024597.1	-0.481843	2.15476e-32	negative
INF2	AC024597.1	0.469879	1.10826e-30	postive
NDUFA11	AC025048.4	0.486127	5.05829e-33	postive
SLC7A11	AC025154.2	0.485532	6.19315e-33	postive
NDUFA11	AC025162.2	0.550417	1.26742e-43	postive
ACTN4	AC025171.1	0.438897	1.49393e-26	postive
CD2AP	AC025171.1	0.488096	2.58081e-33	postive
IQGAP1	AC025171.1	0.479042	5.49612e-32	postive
CD2AP	AC025171.3	0.430051	1.89509e-25	postive
IQGAP1	AC025171.3	0.47644	1.30196e-31	postive
NDUFA11	AC025171.4	0.428403	3.01763e-25	postive
ACTN4	AC025171.5	0.414008	1.57517e-23	postive
GYS1	AC025171.5	0.443885	3.44917e-27	postive
IQGAP1	AC025171.5	0.462601	1.13e-29	postive
NDUFA11	AC025178.1	0.438893	1.49557e-26	postive
NDUFA11	AC025181.2	0.441792	6.39903e-27	postive
TLN1	AC025253.1	-0.416128	8.90273e-24	negative
LRPPRC	AC025263.1	0.411678	2.9348e-23	postive
ACTN4	AC025370.2	0.401819	3.8738e-22	postive
CD2AP	AC025370.2	0.432153	1.04328e-25	postive
IQGAP1	AC025370.2	0.409356	5.43074e-23	postive
CAPZB	AC025442.2	0.402129	3.57704e-22	postive
NDUFA11	AC025682.1	0.455902	9.12322e-29	postive
OXSM	AC025682.1	0.44713	1.31179e-27	postive
MYH10	AC025766.1	0.407268	9.4075e-23	postive
CD2AP	AC025809.1	0.403634	2.42443e-22	postive
LRPPRC	AC025917.1	0.482347	1.81839e-32	postive
SLC7A11	AC026108.2	0.419833	3.25268e-24	postive
OXSM	AC026254.2	0.402134	3.57241e-22	postive
NDUFA11	AC026333.4	0.406103	1.27587e-22	postive
ACTB	AC026356.1	0.428676	2.7936e-25	postive
MYH9	AC026356.1	0.435423	4.08768e-26	postive
RPN1	AC026356.1	0.468361	1.8071e-30	postive
ACTN4	AC026412.3	0.422739	1.46358e-24	postive
IQGAP1	AC026412.3	0.421282	2.18624e-24	postive
LRPPRC	AC026471.1	0.553586	3.30537e-44	postive
OXSM	AC026471.1	0.509186	1.44218e-36	postive
NDUFA11	AC026471.4	0.430119	1.85874e-25	postive
OXSM	AC026471.4	0.517802	5.80289e-38	postive
LRPPRC	AC026748.7	0.479305	5.03569e-32	postive
OXSM	AC026748.7	0.42428	9.55043e-25	postive
TLN1	AC026790.1	-0.509483	1.29309e-36	negative
SLC7A11	AC026801.2	0.495311	2.11053e-34	postive
NDUFA11	AC026979.2	0.56537	1.96235e-46	postive
LRPPRC	AC026979.4	0.420291	2.86906e-24	postive
MYH10	AC026979.4	0.412141	2.59468e-23	postive
NCKAP1	AC026979.4	0.472515	4.71339e-31	postive
NDUFS1	AC026979.4	0.44052	9.29746e-27	postive
MYL6	AC027031.2	0.437912	1.98942e-26	postive
OXSM	AC027097.2	0.487943	2.71981e-33	postive
SLC7A11	AC027117.2	0.478872	5.81672e-32	postive
SLC7A11	AC027128.1	0.427483	3.9078e-25	postive
CD2AP	AC027237.3	0.464909	5.44421e-30	postive
FLNA	AC027237.3	0.417416	6.28255e-24	postive
IQGAP1	AC027237.3	0.479678	4.44642e-32	postive
MYH10	AC027243.1	0.547469	4.36876e-43	postive
PDLIM1	AC027288.3	0.813892	1.50033e-127	postive
NDUFA11	AC027307.1	0.479086	5.41639e-32	postive
NDUFA11	AC027348.1	0.420645	2.60421e-24	postive
NDUFA11	AC027575.2	0.440356	9.75477e-27	postive
NDUFS1	AC027575.2	-0.408587	6.6528e-23	negative
MYH10	AC027601.5	0.416305	8.48766e-24	postive
ACTN4	AC027607.1	0.43745	2.27496e-26	postive
MYH9	AC027607.1	0.443171	4.26035e-27	postive
NDUFA11	AC027682.4	0.599014	2.6119e-53	postive
MYL6	AC027682.6	0.408146	7.47116e-23	postive
NDUFA11	AC027682.6	0.523719	6.05231e-39	postive
CAPZB	AC027801.1	0.41204	2.66545e-23	postive
NDUFA11	AC034102.5	0.463586	8.27833e-30	postive
NCKAP1	AC034139.1	0.488775	2.04411e-33	postive
NDUFS1	AC034139.1	0.476711	1.19031e-31	postive
LRPPRC	AC034231.1	0.422299	1.65238e-24	postive
MYH10	AC034231.1	0.442443	5.28165e-27	postive
OXSM	AC034231.1	0.442623	5.00998e-27	postive
NDUFA11	AC034236.2	0.529767	5.73146e-40	postive
OXSM	AC034236.2	0.461653	1.52287e-29	postive
NDUFA11	AC036176.1	0.522842	8.48344e-39	postive
SLC7A11	AC036214.4	0.413382	1.86266e-23	postive
FLNA	AC037198.1	0.401678	4.0171e-22	postive
MYH9	AC037198.1	0.496398	1.43976e-34	postive
PDLIM1	AC037198.1	0.798797	1.69009e-119	postive
NDUFA11	AC040162.3	0.489547	1.56692e-33	postive
LRPPRC	AC040168.1	0.450077	5.40416e-28	postive
NCKAP1	AC040168.1	0.436668	2.8535e-26	postive
NDUFS1	AC040168.1	0.441439	7.09864e-27	postive
NDUFA11	AC040169.1	0.756217	4.57488e-100	postive
CD2AP	AC040970.1	0.414531	1.36872e-23	postive
NDUFA11	AC040977.1	0.576094	1.53897e-48	postive
INF2	AC041005.1	0.505629	5.29214e-36	postive
CD2AP	AC044802.1	0.420502	2.70768e-24	postive
IQGAP1	AC044802.1	0.521078	1.66867e-38	postive
RPN1	AC044802.1	0.444935	2.5257e-27	postive
LRPPRC	AC046130.2	0.456314	8.03384e-29	postive
NCKAP1	AC046130.2	0.431354	1.30972e-25	postive
NDUFS1	AC046130.2	0.406944	1.02398e-22	postive
LRPPRC	AC046134.2	0.548484	2.85778e-43	postive
NCKAP1	AC046134.2	0.527346	1.4807e-39	postive
NDUFS1	AC046134.2	0.54314	2.63127e-42	postive
NUBPL	AC046134.2	0.462531	1.1551e-29	postive
NDUFA11	AC046143.2	0.566593	1.13892e-46	postive
NDUFA11	AC048341.2	0.478522	6.53328e-32	postive
LRPPRC	AC053503.4	0.489469	1.60952e-33	postive
ACTB	AC060766.4	0.4582	4.47993e-29	postive
CD2AP	AC060766.4	0.492242	6.16587e-34	postive
FLNA	AC060766.4	0.457633	5.34169e-29	postive
GYS1	AC060766.4	0.411448	3.12031e-23	postive
IQGAP1	AC060766.4	0.56275	6.24351e-46	postive
MYH9	AC060766.4	0.453008	2.21735e-28	postive
RPN1	AC060766.4	0.53687	3.38336e-41	postive
CD2AP	AC060766.6	0.463399	8.78374e-30	postive
IQGAP1	AC060766.6	0.467944	2.06579e-30	postive
OXSM	AC060780.1	0.40338	2.58951e-22	postive
ACTN4	AC061975.8	0.546053	7.88205e-43	postive
IQGAP1	AC061975.8	0.459652	2.8497e-29	postive
LRPPRC	AC063960.2	0.408426	6.94022e-23	postive
SLC7A11	AC063979.1	0.473445	3.47995e-31	postive
LRPPRC	AC064807.1	0.47067	8.5819e-31	postive
MYH10	AC064807.1	0.403284	2.65448e-22	postive
NCKAP1	AC064807.1	0.423269	1.2641e-24	postive
NUBPL	AC064807.1	0.504828	7.07886e-36	postive
OXSM	AC064807.1	0.463796	7.74729e-30	postive
ACTB	AC064875.1	0.40736	9.18233e-23	postive
ACTN4	AC064875.1	0.64241	1.77167e-63	postive
IQGAP1	AC064875.1	0.476052	1.47946e-31	postive
MYH9	AC064875.1	0.444942	2.52015e-27	postive
RPN1	AC064875.1	0.442845	4.69113e-27	postive
NDUFA11	AC067852.2	0.748889	4.00838e-97	postive
LRPPRC	AC067852.3	0.444883	2.56488e-27	postive
NDUFA11	AC067852.5	0.515705	1.27898e-37	postive
RPN1	AC067969.1	-0.42288	1.40761e-24	negative
CAPZB	AC068057.1	-0.476664	1.20914e-31	negative
OXSM	AC068205.2	0.401856	3.83764e-22	postive
NDUFA11	AC068234.2	0.46594	3.92142e-30	postive
CD2AP	AC068338.2	0.405893	1.34792e-22	postive
IQGAP1	AC068338.2	0.47553	1.75676e-31	postive
NDUFA11	AC068338.3	0.408522	6.76762e-23	postive
OXSM	AC068389.1	0.445323	2.25052e-27	postive
MYH10	AC068473.3	0.512847	3.72397e-37	postive
OXSM	AC068473.5	0.480229	3.70019e-32	postive
LRPPRC	AC068700.1	0.504182	8.94326e-36	postive
NCKAP1	AC068700.1	0.401745	3.94841e-22	postive
NDUFS1	AC068700.1	0.439654	1.19784e-26	postive
NDUFA11	AC068792.1	0.407214	9.54071e-23	postive
LRPPRC	AC069185.1	0.466902	2.88408e-30	postive
OXSM	AC069222.1	0.42431	9.47193e-25	postive
LRPPRC	AC069224.1	0.515984	1.15193e-37	postive
OXSM	AC069224.1	0.43912	1.39966e-26	postive
LRPPRC	AC069549.1	-0.444423	2.94025e-27	negative
NCKAP1	AC069549.1	-0.420442	2.75277e-24	negative
NDUFS1	AC069549.1	-0.462797	1.06238e-29	negative
LRPPRC	AC073046.1	0.49652	1.37932e-34	postive
MYH10	AC073046.1	0.517641	6.16648e-38	postive
NCKAP1	AC073046.1	0.453817	1.73116e-28	postive
NDUFS1	AC073046.1	0.440919	8.27083e-27	postive
TLN1	AC073046.1	0.4017	3.99395e-22	postive
MYH10	AC073050.1	0.420227	2.91982e-24	postive
LRPPRC	AC073254.1	0.510976	7.45547e-37	postive
MYH10	AC073254.1	0.498054	8.02006e-35	postive
NCKAP1	AC073254.1	0.517313	6.98009e-38	postive
NDUFS1	AC073254.1	0.443425	3.95216e-27	postive
NDUFA11	AC073263.1	0.443763	3.57579e-27	postive
LRPPRC	AC073270.2	0.487171	3.54233e-33	postive
NCKAP1	AC073270.2	0.540038	9.37274e-42	postive
NDUFS1	AC073270.2	0.545713	9.07979e-43	postive
NDUFA11	AC073352.1	0.419025	4.05508e-24	postive
LRPPRC	AC073389.1	0.432653	9.04482e-26	postive
OXSM	AC073389.1	0.421771	1.91112e-24	postive
SLC7A11	AC073475.1	0.41468	1.3151e-23	postive
NCKAP1	AC073476.2	0.534834	7.66748e-41	postive
NDUFS1	AC073476.2	0.555027	1.7856e-44	postive
NDUFA11	AC073508.3	0.500025	3.97956e-35	postive
NDUFA11	AC073534.2	0.506993	3.22053e-36	postive
LRPPRC	AC073636.1	0.425126	7.55008e-25	postive
OXSM	AC073896.2	0.438321	1.7668e-26	postive
OXSM	AC073896.3	0.433471	7.16072e-26	postive
FLNB	AC073941.1	0.46906	1.44322e-30	postive
SLC7A11	AC073941.1	0.460732	2.03336e-29	postive
OXSM	AC074117.1	0.596614	8.60213e-53	postive
LRPPRC	AC074135.1	0.595366	1.59241e-52	postive
MYH10	AC074135.1	0.666011	9.85111e-70	postive
OXSM	AC074135.1	0.430904	1.48801e-25	postive
ACTN4	AC074138.1	0.44442	2.94346e-27	postive
CD2AP	AC074194.1	0.461202	1.75443e-29	postive
FLNA	AC074194.1	0.431404	1.29114e-25	postive
IQGAP1	AC074194.1	0.402067	3.63397e-22	postive
TLN1	AC074194.1	0.474828	2.21231e-31	postive
IQGAP1	AC074286.1	-0.411845	2.8075e-23	negative
LRPPRC	AC074286.1	0.418579	4.57991e-24	postive
OXSM	AC078785.1	0.405044	1.68151e-22	postive
LRPPRC	AC078846.1	0.412738	2.21235e-23	postive
OXSM	AC078846.1	0.549425	1.92496e-43	postive
NCKAP1	AC078882.1	0.428335	3.07536e-25	postive
NDUFA11	AC078909.2	0.547158	4.97597e-43	postive
MYH9	AC078942.1	0.498466	6.92833e-35	postive
CAPZB	AC079015.1	0.505917	4.76663e-36	postive
SLC7A11	AC079075.1	0.400998	4.78396e-22	postive
OXSM	AC079089.1	0.422413	1.60098e-24	postive
MYH9	AC079414.3	-0.418765	4.35337e-24	negative
NDUFA11	AC079414.3	0.411057	3.46184e-23	postive
LRPPRC	AC079776.5	0.426344	5.375e-25	postive
NCKAP1	AC079776.5	0.400294	5.73087e-22	postive
OXSM	AC079781.5	0.455221	1.12511e-28	postive
OXSM	AC079807.1	0.430906	1.48751e-25	postive
SLC7A11	AC079848.2	0.480548	3.32586e-32	postive
OXSM	AC079907.1	0.44995	5.61419e-28	postive
TLN1	AC079921.2	0.439557	1.23203e-26	postive
NDUFA11	AC079922.2	0.553704	3.1427e-44	postive
NDUFA11	AC080013.4	0.503912	9.86052e-36	postive
NDUFA11	AC080129.2	0.408914	6.10244e-23	postive
INF2	AC082651.1	0.569608	2.95045e-47	postive
ACTN4	AC083837.1	0.451077	3.99142e-28	postive
CD2AP	AC083837.1	0.516483	9.54607e-38	postive
FLNA	AC083837.1	0.421777	1.90801e-24	postive
GYS1	AC083837.1	0.473239	3.72206e-31	postive
IQGAP1	AC083837.1	0.579247	3.57436e-49	postive
MYH9	AC083837.1	0.550325	1.31795e-43	postive
PDLIM1	AC083837.1	0.427695	3.68113e-25	postive
RPN1	AC083837.1	0.461554	1.57103e-29	postive
OXSM	AC083843.2	0.443131	4.31105e-27	postive
ACTB	AC083855.2	0.550875	1.04457e-43	postive
ACTN4	AC083855.2	0.527186	1.57627e-39	postive
CD2AP	AC083855.2	0.403533	2.48903e-22	postive
FLNA	AC083855.2	0.547052	5.19945e-43	postive
IQGAP1	AC083855.2	0.482977	1.47075e-32	postive
MYH9	AC083855.2	0.665079	1.78299e-69	postive
PDLIM1	AC083855.2	0.532655	1.82851e-40	postive
RPN1	AC083855.2	0.499645	4.55607e-35	postive
ACTN4	AC083862.1	0.463874	7.55841e-30	postive
CD2AP	AC083862.1	0.452088	2.93538e-28	postive
IQGAP1	AC083862.1	0.425996	5.92387e-25	postive
MYH9	AC083862.1	0.433975	6.19706e-26	postive
NDUFA11	AC083864.4	0.604039	2.08415e-54	postive
LRPPRC	AC083867.2	0.523607	6.31928e-39	postive
NDUFA11	AC083880.1	0.501207	2.60813e-35	postive
OXSM	AC083880.1	0.487467	3.20063e-33	postive
LRPPRC	AC084036.1	-0.504778	7.20677e-36	negative
NDUFS1	AC084036.1	-0.407689	8.42428e-23	negative
NDUFA11	AC084824.5	0.588648	4.18327e-51	postive
NDUFS1	AC084824.5	-0.436142	3.32246e-26	negative
SLC7A11	AC084880.4	0.402852	2.96819e-22	postive
NDUFA11	AC087239.1	0.458884	3.62126e-29	postive
CAPZB	AC087273.2	0.545567	9.64841e-43	postive
NCKAP1	AC087286.2	0.531654	2.72059e-40	postive
NDUFS1	AC087286.2	0.446227	1.71833e-27	postive
NDUFA11	AC087289.2	0.513724	2.68622e-37	postive
SLC7A11	AC087379.1	0.429288	2.35133e-25	postive
OXSM	AC087392.3	0.410984	3.52958e-23	postive
MYH10	AC087392.4	0.444166	3.17319e-27	postive
OXSM	AC087501.4	0.444752	2.6668e-27	postive
RPN1	AC087501.4	0.438521	1.66675e-26	postive
ACTN4	AC087627.1	0.453936	1.66913e-28	postive
IQGAP1	AC087627.1	0.463287	9.10082e-30	postive
IQGAP1	AC087645.2	0.532845	1.6958e-40	postive
ACTB	AC087672.2	0.479476	4.75668e-32	postive
NDUFA11	AC087683.2	0.421449	2.08804e-24	postive
NDUFA11	AC087741.2	0.554256	2.48336e-44	postive
NDUFA11	AC087742.1	0.504586	7.72749e-36	postive
LRPPRC	AC087854.1	0.42891	2.61545e-25	postive
MYH10	AC087854.1	0.401935	3.75964e-22	postive
NCKAP1	AC087854.1	0.470658	8.61555e-31	postive
OXSM	AC090114.2	0.438507	1.6735e-26	postive
MYH10	AC090181.2	0.413097	2.01035e-23	postive
OXSM	AC090198.1	0.405666	1.43026e-22	postive
CAPZB	AC090229.1	0.447474	1.18326e-27	postive
MYH9	AC090409.1	0.446105	1.78217e-27	postive
PDLIM1	AC090409.1	0.433201	7.73415e-26	postive
CAPZB	AC090559.1	0.674917	3.02871e-72	postive
CD2AP	AC090559.1	0.615806	4.67713e-57	postive
IQGAP1	AC090559.1	0.491553	7.83375e-34	postive
MYH9	AC090559.1	0.443748	3.59216e-27	postive
TLN1	AC090559.1	0.661838	1.38243e-68	postive
NCKAP1	AC090578.1	0.408165	7.43372e-23	postive
IQGAP1	AC090579.1	0.477582	8.92441e-32	postive
MYH10	AC090587.1	0.59681	7.8051e-53	postive
RPN1	AC090692.1	0.40566	1.43222e-22	postive
NDUFA11	AC090692.3	0.552793	4.63416e-44	postive
IQGAP1	AC090825.1	0.400415	5.55519e-22	postive
LRPPRC	AC090945.1	0.446101	1.78433e-27	postive
MYH10	AC090948.2	0.502195	1.83019e-35	postive
NCKAP1	AC090948.2	0.458651	3.89307e-29	postive
NDUFS1	AC090948.2	0.450916	4.19039e-28	postive
NUBPL	AC090948.2	0.402001	3.69627e-22	postive
OXSM	AC090970.2	0.421517	2.04936e-24	postive
CAPZB	AC090994.1	0.538754	1.57962e-41	postive
NDUFA11	AC091153.3	0.431549	1.23905e-25	postive
LRPPRC	AC091178.2	0.40673	1.08311e-22	postive
INF2	AC091180.2	0.450172	5.24984e-28	postive
CD2AP	AC091185.1	0.438004	1.93718e-26	postive
TLN1	AC091185.1	0.408933	6.0724e-23	postive
SLC7A11	AC091214.1	0.430449	1.69304e-25	postive
NCKAP1	AC091607.2	0.435874	3.58924e-26	postive
NDUFS1	AC091607.2	0.428718	2.76137e-25	postive
NDUFA11	AC091946.2	0.413295	1.90641e-23	postive
LRPPRC	AC091978.1	0.617966	1.48396e-57	postive
MYH10	AC091978.1	0.433264	7.59674e-26	postive
NCKAP1	AC091978.1	0.60416	1.96036e-54	postive
NDUFS1	AC091978.1	0.566145	1.39024e-46	postive
NUBPL	AC091978.1	0.415314	1.10872e-23	postive
CAPZB	AC092053.5	0.490697	1.05358e-33	postive
LRPPRC	AC092111.2	0.493644	3.78324e-34	postive
NCKAP1	AC092111.2	0.470355	9.50308e-31	postive
NDUFS1	AC092111.2	0.453658	1.81739e-28	postive
NDUFA11	AC092123.1	0.462576	1.13897e-29	postive
OXSM	AC092123.1	0.460725	2.0374e-29	postive
CAPZB	AC092131.1	0.451942	3.06878e-28	postive
FLNA	AC092131.1	0.461127	1.79619e-29	postive
TLN1	AC092131.1	0.426154	5.66856e-25	postive
NDUFA11	AC092171.1	0.420397	2.78688e-24	postive
MYH10	AC092171.3	0.499812	4.29351e-35	postive
NDUFA11	AC092171.4	0.546385	6.86556e-43	postive
NDUFA11	AC092171.5	0.594821	2.08202e-52	postive
MYH10	AC092198.1	0.542584	3.30732e-42	postive
IQGAP1	AC092287.1	0.431997	1.09072e-25	postive
ACTN4	AC092295.1	0.515584	1.33881e-37	postive
IQGAP1	AC092295.1	0.422113	1.73907e-24	postive
MYH10	AC092295.2	0.405028	1.6888e-22	postive
NCKAP1	AC092295.2	0.450034	5.47427e-28	postive
NDUFA11	AC092296.2	0.425264	7.26589e-25	postive
LRPPRC	AC092329.4	0.407576	8.67645e-23	postive
MYH10	AC092329.4	0.443777	3.56086e-27	postive
OXSM	AC092329.4	0.471872	5.8108e-31	postive
ACTB	AC092368.3	0.459554	2.9385e-29	postive
ACTN4	AC092368.3	0.504729	7.33562e-36	postive
CD2AP	AC092368.3	0.580731	1.78868e-49	postive
FLNA	AC092368.3	0.52033	2.22122e-38	postive
GYS1	AC092368.3	0.478414	6.77105e-32	postive
IQGAP1	AC092368.3	0.556835	8.209e-45	postive
MYH9	AC092368.3	0.622111	1.59939e-58	postive
RPN1	AC092368.3	0.544296	1.63304e-42	postive
TLN1	AC092368.3	0.522499	9.67863e-39	postive
NCKAP1	AC092376.3	0.421162	2.25931e-24	postive
NDUFS1	AC092376.3	0.471546	6.46048e-31	postive
MYH10	AC092422.1	0.445147	2.37131e-27	postive
ACTB	AC092428.1	0.540038	9.37184e-42	postive
FLNA	AC092428.1	0.472408	4.88077e-31	postive
IQGAP1	AC092428.1	0.406545	1.13691e-22	postive
MYH9	AC092428.1	0.472294	5.06559e-31	postive
RPN1	AC092428.1	0.488288	2.41613e-33	postive
TLN1	AC092428.1	0.451227	3.81353e-28	postive
CD2AP	AC092431.1	0.446516	1.57638e-27	postive
TLN1	AC092431.1	0.41052	3.99209e-23	postive
MYH10	AC092614.1	0.573535	4.97385e-48	postive
LRPPRC	AC092667.1	0.416444	8.17353e-24	postive
CD2AP	AC092675.1	0.521552	1.392e-38	postive
FLNA	AC092675.1	0.449176	7.09421e-28	postive
IQGAP1	AC092675.1	0.557059	7.45282e-45	postive
SLC7A11	AC092675.1	0.413031	2.04614e-23	postive
TLN1	AC092675.1	0.436589	2.91971e-26	postive
IQGAP1	AC092675.2	0.443646	3.70221e-27	postive
SLC7A11	AC092675.2	0.481233	2.64363e-32	postive
ACTB	AC092687.3	0.44075	8.69001e-27	postive
RPN1	AC092687.3	0.529371	6.69771e-40	postive
NCKAP1	AC092691.1	0.535699	5.42088e-41	postive
NDUFS1	AC092691.1	0.603456	2.80175e-54	postive
FLNA	AC092720.2	-0.404892	1.74937e-22	negative
TLN1	AC092720.2	-0.482422	1.77345e-32	negative
CAPZB	AC092720.3	-0.476801	1.1554e-31	negative
CAPZB	AC092745.4	-0.422493	1.56618e-24	negative
LRPPRC	AC092745.4	0.404455	1.95953e-22	postive
SLC7A11	AC092802.1	0.467741	2.20454e-30	postive
CAPZB	AC092807.2	0.516065	1.11735e-37	postive
NDUFA11	AC092809.4	0.611959	3.53457e-56	postive
OXSM	AC092821.3	0.432388	9.756e-26	postive
LRPPRC	AC092910.3	0.450197	5.21098e-28	postive
OXSM	AC092910.3	0.542407	3.55649e-42	postive
INF2	AC092943.2	0.467327	2.51778e-30	postive
LRPPRC	AC092944.1	0.488166	2.51903e-33	postive
MYH10	AC092944.1	0.41227	2.50697e-23	postive
NCKAP1	AC092944.1	0.481708	2.25461e-32	postive
FLNB	AC093110.1	0.400022	6.14371e-22	postive
CD2AP	AC093117.1	0.432091	1.06177e-25	postive
FLNA	AC093117.1	0.433863	6.39991e-26	postive
IQGAP1	AC093117.1	0.495466	1.99845e-34	postive
CAPZB	AC093157.1	0.543459	2.30702e-42	postive
INF2	AC093159.1	0.430301	1.76556e-25	postive
ACTN4	AC093227.1	0.493829	3.54646e-34	postive
NCKAP1	AC093227.1	0.409189	5.67573e-23	postive
ACTN4	AC093227.3	0.476405	1.31682e-31	postive
SLC7A11	AC093240.1	0.598399	3.54747e-53	postive
NDUFA11	AC093249.6	0.496579	1.35058e-34	postive
SLC7A11	AC093305.1	0.455399	1.06514e-28	postive
INF2	AC093330.3	0.572817	6.90091e-48	postive
IQGAP1	AC093433.2	0.426869	4.64077e-25	postive
ACTN4	AC093582.1	0.435976	3.4855e-26	postive
CD2AP	AC093582.1	0.418013	5.34228e-24	postive
IQGAP1	AC093582.1	0.412952	2.08967e-23	postive
OXSM	AC093627.5	0.533367	1.37753e-40	postive
CAPZB	AC093627.7	0.614377	9.94822e-57	postive
CD2AP	AC093627.7	0.417609	5.96133e-24	postive
TLN1	AC093627.7	0.534748	7.93619e-41	postive
CAPZB	AC093639.2	0.422644	1.50227e-24	postive
ACTB	AC093673.1	0.640207	6.37508e-63	postive
ACTN4	AC093673.1	0.57103	1.553e-47	postive
FLNA	AC093673.1	0.497478	9.83421e-35	postive
IQGAP1	AC093673.1	0.548811	2.49183e-43	postive
MYH9	AC093673.1	0.536645	3.7046e-41	postive
MYL6	AC093673.1	0.415803	9.71931e-24	postive
RPN1	AC093673.1	0.577283	8.89234e-49	postive
CAPZB	AC093675.1	0.487066	3.67173e-33	postive
SLC3A2	AC093726.2	0.401297	4.43003e-22	postive
OXSM	AC093788.1	0.408475	6.8516e-23	postive
LRPPRC	AC093802.1	0.427321	4.08946e-25	postive
CD2AP	AC093827.4	0.487028	3.719e-33	postive
IQGAP1	AC093827.4	0.487837	2.82023e-33	postive
SLC7A11	AC093827.4	0.463682	8.03281e-30	postive
NDUFA11	AC096540.1	0.409495	5.23536e-23	postive
RPN1	AC096540.1	0.419265	3.79862e-24	postive
OXSM	AC096642.1	0.410043	4.52942e-23	postive
NDUFA11	AC096708.3	0.443739	3.60132e-27	postive
LRPPRC	AC096733.2	0.455954	8.97824e-29	postive
MYH10	AC096733.2	0.568173	5.62175e-47	postive
ACTN4	AC096921.2	0.409726	4.92508e-23	postive
CAPZB	AC096921.2	0.436056	3.40582e-26	postive
CD2AP	AC096921.2	0.594312	2.67215e-52	postive
FLNA	AC096921.2	0.516539	9.34605e-38	postive
IQGAP1	AC096921.2	0.55677	8.44201e-45	postive
MYH9	AC096921.2	0.635363	1.02515e-61	postive
PDLIM1	AC096921.2	0.499077	5.57676e-35	postive
TLN1	AC096921.2	0.544542	1.475e-42	postive
OXSM	AC096992.2	0.400851	4.96726e-22	postive
PDLIM1	AC097059.1	0.43032	1.75607e-25	postive
ACTB	AC097358.2	0.438169	1.84648e-26	postive
FLNA	AC097358.2	0.41827	4.98139e-24	postive
IQGAP1	AC097358.2	0.402266	3.45229e-22	postive
RPN1	AC097358.2	0.408859	6.1925e-23	postive
ACTB	AC097359.2	0.435279	4.261e-26	postive
FLNA	AC097359.2	0.475965	1.52247e-31	postive
IQGAP1	AC097359.2	0.455539	1.02029e-28	postive
RPN1	AC097359.2	0.423691	1.12479e-24	postive
TLN1	AC097359.2	0.410483	4.03072e-23	postive
NDUFA11	AC097359.3	0.428099	3.28641e-25	postive
CD2AP	AC097376.3	0.445239	2.30732e-27	postive
INF2	AC097381.3	0.640379	5.77025e-63	postive
IQGAP1	AC097462.3	0.458193	4.48889e-29	postive
SLC7A11	AC097462.3	0.53659	3.78693e-41	postive
CAPZB	AC097468.2	-0.517625	6.2046e-38	negative
LRPPRC	AC097468.2	0.50547	5.60788e-36	postive
LRPPRC	AC097468.3	0.47559	1.72262e-31	postive
NCKAP1	AC097468.3	0.467214	2.61031e-30	postive
NDUFS1	AC097468.3	0.428646	2.81786e-25	postive
LRPPRC	AC097532.3	0.499994	4.0231e-35	postive
NDUFA11	AC097537.1	0.446645	1.51662e-27	postive
NDUFA11	AC097724.1	0.451986	3.0275e-28	postive
NDUFA11	AC098487.1	0.419753	3.32395e-24	postive
INF2	AC098679.4	0.459965	2.58438e-29	postive
ACTN4	AC098851.1	0.426312	5.4238e-25	postive
CD2AP	AC098851.1	0.517482	6.54954e-38	postive
FLNA	AC098851.1	0.452547	2.55182e-28	postive
IQGAP1	AC098851.1	0.587148	8.59088e-51	postive
LRPPRC	AC099332.2	0.400257	5.78514e-22	postive
LRPPRC	AC099343.2	-0.401418	4.29435e-22	negative
CAPZB	AC099518.1	0.513719	2.69103e-37	postive
CD2AP	AC099518.1	0.482869	1.52543e-32	postive
IQGAP1	AC099518.1	0.470556	8.90291e-31	postive
TLN1	AC099518.1	0.474096	2.81269e-31	postive
INF2	AC099518.2	0.590265	1.9181e-51	postive
LRPPRC	AC099521.1	0.419269	3.79433e-24	postive
LRPPRC	AC099521.3	0.430308	1.76208e-25	postive
NDUFA11	AC099522.2	0.474882	2.17404e-31	postive
OXSM	AC099522.2	0.401934	3.76136e-22	postive
CAPZB	AC099524.1	0.573471	5.12121e-48	postive
CD2AP	AC099524.1	0.415252	1.1275e-23	postive
TLN1	AC099524.1	0.444145	3.19373e-27	postive
CAPZB	AC099670.3	0.463302	9.05663e-30	postive
OXSM	AC099778.1	0.469552	1.23172e-30	postive
NDUFA11	AC099791.2	0.702415	1.36522e-80	postive
NUBPL	AC099850.1	0.411885	2.77742e-23	postive
OXSM	AC099850.1	0.42859	2.86264e-25	postive
TLN1	AC100797.4	-0.405279	1.58171e-22	negative
MYH9	AC100803.3	0.447571	1.14927e-27	postive
PDLIM1	AC100803.3	0.489302	1.7052e-33	postive
CAPZB	AC100858.2	0.593427	4.12263e-52	postive
CD2AP	AC100858.2	0.460191	2.40853e-29	postive
TLN1	AC100858.2	0.466868	2.91618e-30	postive
CD2AP	AC100861.1	0.433858	6.40841e-26	postive
IQGAP1	AC100861.1	0.458398	4.2122e-29	postive
MYH9	AC100861.1	0.456272	8.13794e-29	postive
TLN1	AC100861.1	0.402813	2.99814e-22	postive
INF2	AC103563.7	0.588016	5.6672e-51	postive
INF2	AC103563.9	0.548067	3.40315e-43	postive
NDUFA11	AC103706.1	0.536483	3.9537e-41	postive
IQGAP1	AC103746.1	0.411587	3.00694e-23	postive
TLN1	AC103855.2	-0.400549	5.36797e-22	negative
CAPZB	AC103923.1	0.553908	2.88063e-44	postive
CD2AP	AC103923.1	0.494432	2.8725e-34	postive
FLNA	AC103923.1	0.494542	2.76365e-34	postive
GYS1	AC103923.1	0.432399	9.72722e-26	postive
IQGAP1	AC103923.1	0.515611	1.32535e-37	postive
TLN1	AC103923.1	0.485825	5.60567e-33	postive
SLC7A11	AC104078.1	0.444045	3.28958e-27	postive
LRPPRC	AC104109.2	0.429985	1.93063e-25	postive
LRPPRC	AC104117.3	0.430419	1.70747e-25	postive
MYH10	AC104117.3	0.558079	4.79514e-45	postive
OXSM	AC104117.3	0.411079	3.44152e-23	postive
NDUFA11	AC104117.5	0.491705	7.43042e-34	postive
SLC7A11	AC104407.1	0.44404	3.29413e-27	postive
INF2	AC104417.2	0.569139	3.64318e-47	postive
CAPZB	AC104530.1	0.489082	1.83926e-33	postive
LRPPRC	AC104561.1	0.421026	2.3454e-24	postive
MYH10	AC104561.1	0.480596	3.27274e-32	postive
NCKAP1	AC104561.1	0.422096	1.74729e-24	postive
NUBPL	AC104561.1	0.428326	3.08353e-25	postive
OXSM	AC104561.4	0.49057	1.10112e-33	postive
NDUFA11	AC104564.4	0.404659	1.85845e-22	postive
LRPPRC	AC104596.1	0.53689	3.35642e-41	postive
NCKAP1	AC104596.1	0.419036	4.0433e-24	postive
CD2AP	AC104653.1	0.463189	9.38791e-30	postive
FLNA	AC104653.1	0.488314	2.39484e-33	postive
IQGAP1	AC104653.1	0.444197	3.14455e-27	postive
MYH9	AC104653.1	0.406308	1.20929e-22	postive
LRPPRC	AC104667.1	0.412187	2.56319e-23	postive
NDUFS1	AC104667.1	0.406738	1.08081e-22	postive
ACTB	AC104695.2	0.460243	2.36926e-29	postive
FLNA	AC104695.2	0.467656	2.26566e-30	postive
IQGAP1	AC104695.2	0.40874	6.38878e-23	postive
MYL6	AC104695.3	0.431734	1.17556e-25	postive
RPN1	AC104958.2	0.405648	1.4369e-22	postive
LRPPRC	AC104985.1	0.58935	2.98445e-51	postive
MYH10	AC104985.1	0.539861	1.00721e-41	postive
NCKAP1	AC104985.1	0.629052	3.55538e-60	postive
NDUFS1	AC104985.1	0.53208	2.29723e-40	postive
NDUFA11	AC105020.5	0.471823	5.90449e-31	postive
NCKAP1	AC105036.3	0.406682	1.09689e-22	postive
IQGAP1	AC105052.5	0.414877	1.24708e-23	postive
SLC7A11	AC105052.5	0.494279	3.03006e-34	postive
LRPPRC	AC105053.1	0.445868	1.91299e-27	postive
NDUFA11	AC105137.2	0.500866	2.94704e-35	postive
OXSM	AC105137.2	0.437234	2.4224e-26	postive
OXSM	AC105206.2	0.405697	1.41874e-22	postive
SLC7A11	AC105285.1	0.41202	2.67956e-23	postive
ACTB	AC105942.1	0.405481	1.5006e-22	postive
CAPZB	AC105942.1	0.53348	1.31673e-40	postive
FLNA	AC105942.1	0.456927	6.64697e-29	postive
IQGAP1	AC105942.1	0.440516	9.30628e-27	postive
NDUFA11	AC106782.5	0.460296	2.33037e-29	postive
GYS1	AC106786.1	0.446417	1.62394e-27	postive
NDUFA11	AC106820.3	0.501676	2.2052e-35	postive
MYH10	AC106820.4	0.481959	2.07186e-32	postive
LRPPRC	AC106820.5	0.447433	1.19808e-27	postive
NCKAP1	AC106820.5	0.40207	3.63117e-22	postive
NDUFS1	AC106820.5	0.404504	1.93484e-22	postive
INF2	AC106881.1	0.537123	3.05539e-41	postive
NDUFA11	AC106886.3	0.440304	9.90477e-27	postive
GYS1	AC107021.2	0.434489	5.34761e-26	postive
SLC7A11	AC107027.1	0.483235	1.34837e-32	postive
LRPPRC	AC107027.3	0.581814	1.07657e-49	postive
MYH10	AC107027.3	0.44857	8.51363e-28	postive
NCKAP1	AC107027.3	0.637019	3.9884e-62	postive
NDUFS1	AC107027.3	0.5861	1.41695e-50	postive
MYH10	AC107214.1	0.497445	9.94963e-35	postive
CAPZB	AC107223.1	0.454624	1.35157e-28	postive
NDUFS1	AC107398.3	0.406883	1.04069e-22	postive
IQGAP1	AC107464.2	0.409099	5.81182e-23	postive
CAPZB	AC107959.1	0.55968	2.39333e-45	postive
TLN1	AC107959.1	0.457068	6.36346e-29	postive
NCKAP1	AC108010.1	0.40057	5.33836e-22	postive
MYH10	AC108025.1	0.403879	2.2756e-22	postive
CAPZB	AC108050.1	0.463003	9.95285e-30	postive
CD2AP	AC108134.3	0.443203	4.22033e-27	postive
SLC7A11	AC108156.1	0.599629	1.9211e-53	postive
INF2	AC108449.1	0.519506	3.03959e-38	postive
LRPPRC	AC108449.2	0.598485	3.39901e-53	postive
MYH10	AC108449.2	0.457951	4.84031e-29	postive
NCKAP1	AC108449.2	0.650297	1.66017e-65	postive
NDUFS1	AC108449.2	0.645264	3.32218e-64	postive
NUBPL	AC108449.2	0.486764	4.0699e-33	postive
ACTB	AC108463.2	0.406947	1.02322e-22	postive
ACTN4	AC108463.2	0.61543	5.70732e-57	postive
FLNA	AC108463.2	0.491637	7.60726e-34	postive
IQGAP1	AC108463.2	0.549673	1.73406e-43	postive
MYH9	AC108463.2	0.59021	1.97042e-51	postive
PDLIM1	AC108463.2	0.473743	3.15738e-31	postive
RPN1	AC108463.2	0.407793	8.1974e-23	postive
OXSM	AC108471.2	0.433286	7.54911e-26	postive
LRPPRC	AC108488.3	0.438037	1.9189e-26	postive
ACTB	AC108673.2	0.41423	1.48406e-23	postive
FLNA	AC108673.2	0.416241	8.63388e-24	postive
MYH9	AC108673.2	0.412383	2.43237e-23	postive
MYL6	AC108673.2	0.447415	1.20439e-27	postive
RPN1	AC108673.2	0.464763	5.70133e-30	postive
LRPPRC	AC108673.3	-0.433773	6.56613e-26	negative
MYH10	AC108673.3	-0.411246	3.29223e-23	negative
NCKAP1	AC108673.3	-0.494545	2.76109e-34	negative
NDUFA11	AC108673.3	0.529274	6.95897e-40	postive
NDUFS1	AC108673.3	-0.523977	5.47837e-39	negative
LRPPRC	AC108693.2	0.503687	1.06941e-35	postive
MYH10	AC108693.2	0.44911	7.23497e-28	postive
NCKAP1	AC108693.2	0.5594	2.70275e-45	postive
NDUFS1	AC108693.2	0.541102	6.07013e-42	postive
NDUFA11	AC109322.1	0.517736	5.9486e-38	postive
OXSM	AC109347.1	0.412473	2.37464e-23	postive
MYH10	AC109454.2	0.422511	1.55845e-24	postive
NCKAP1	AC109454.2	0.422326	1.63995e-24	postive
NDUFS1	AC109454.2	0.405609	1.45135e-22	postive
OXSM	AC109460.2	0.409775	4.86221e-23	postive
ACTN4	AC109587.1	0.411634	2.9693e-23	postive
IQGAP1	AC109587.1	0.421318	2.16472e-24	postive
MYH9	AC109587.1	0.413688	1.71599e-23	postive
NDUFA11	AC110285.5	0.428256	3.14463e-25	postive
OXSM	AC110769.2	0.503348	1.20836e-35	postive
CAPZB	AC110995.1	0.635144	1.16095e-61	postive
CD2AP	AC110995.1	0.469254	1.35583e-30	postive
TLN1	AC110995.1	0.475355	1.86076e-31	postive
ACTN4	AC112220.2	0.452801	2.36201e-28	postive
CD2AP	AC112220.2	0.535023	7.10639e-41	postive
FLNA	AC112220.2	0.498755	6.25259e-35	postive
IQGAP1	AC112220.2	0.63716	3.68053e-62	postive
MYH9	AC112220.2	0.460832	1.97023e-29	postive
RPN1	AC112220.2	0.408294	7.18509e-23	postive
SLC7A11	AC112220.2	0.451858	3.14835e-28	postive
CAPZB	AC112253.1	0.427342	4.06453e-25	postive
CD2AP	AC112484.5	0.417244	6.58216e-24	postive
NDUFA11	AC113143.1	0.545916	8.34379e-43	postive
NDUFA11	AC114271.1	0.766432	2.39546e-104	postive
SLC7A11	AC114296.1	0.403096	2.7868e-22	postive
LRPPRC	AC114803.1	0.410641	3.86599e-23	postive
ACTN4	AC114956.2	0.421826	1.88222e-24	postive
LRPPRC	AC114956.2	0.444558	2.82531e-27	postive
MYH10	AC114956.2	0.464069	7.10503e-30	postive
OXSM	AC114956.2	0.516268	1.03506e-37	postive
SLC7A11	AC114964.2	0.541878	4.41878e-42	postive
SLC7A11	AC114971.1	0.443289	4.11434e-27	postive
TLN1	AC115282.1	-0.43145	1.27442e-25	negative
OXSM	AC115618.1	0.436972	2.61353e-26	postive
NCKAP1	AC116158.1	0.487479	3.18797e-33	postive
NDUFS1	AC116158.1	0.494487	2.81765e-34	postive
NCKAP1	AC116158.3	0.438299	1.77789e-26	postive
NDUFS1	AC116158.3	0.467206	2.61742e-30	postive
LRPPRC	AC116535.1	0.400467	5.48197e-22	postive
OXSM	AC116535.1	0.417102	6.83996e-24	postive
MYH10	AC116612.1	0.441884	6.22766e-27	postive
CD2AP	AC116667.1	0.403275	2.6608e-22	postive
CAPZB	AC116667.2	0.435894	3.56873e-26	postive
NDUFA11	AC116913.1	0.520059	2.46222e-38	postive
NDUFA11	AC116914.2	0.439036	1.43433e-26	postive
CAPZB	AC117490.2	0.453222	2.07688e-28	postive
NDUFA11	AC119403.1	0.517535	6.41872e-38	postive
ACTB	AC120036.4	-0.421217	2.22582e-24	negative
FLNA	AC120036.4	-0.452913	2.28226e-28	negative
IQGAP1	AC120036.4	-0.472134	5.33557e-31	negative
LRPPRC	AC120036.4	0.430456	1.68966e-25	postive
NCKAP1	AC120036.4	0.422272	1.66459e-24	postive
NDUFA11	AC120053.1	0.4119	2.76647e-23	postive
LRPPRC	AC120114.1	0.607757	3.11933e-55	postive
MYH10	AC120114.1	0.532036	2.3384e-40	postive
NCKAP1	AC120114.1	0.462723	1.08735e-29	postive
NDUFS1	AC120114.1	0.487342	3.34097e-33	postive
NUBPL	AC120114.1	0.415319	1.10748e-23	postive
OXSM	AC120114.1	0.425064	7.68075e-25	postive
MYH10	AC120498.10	0.531409	2.9974e-40	postive
NDUFA11	AC120498.9	0.55123	8.99075e-44	postive
SLC7A11	AC122710.1	0.433387	7.33354e-26	postive
NDUFA11	AC124016.1	0.580732	1.78799e-49	postive
MYH9	AC124016.2	-0.415646	1.01401e-23	negative
TLN1	AC124016.2	-0.4386	1.62899e-26	negative
OXSM	AC124045.1	0.448496	8.70668e-28	postive
OXSM	AC124066.1	0.412098	2.62463e-23	postive
GYS1	AC124248.1	0.476238	1.39152e-31	postive
CAPZB	AC124798.1	-0.48119	2.68193e-32	negative
MYL6	AC124861.1	0.531289	3.14312e-40	postive
NDUFA11	AC125494.3	0.410505	4.00743e-23	postive
LRPPRC	AC125611.4	0.412751	2.20506e-23	postive
OXSM	AC125611.4	0.445782	1.96241e-27	postive
TLN1	AC125616.1	-0.443286	4.11773e-27	negative
LRPPRC	AC125618.1	0.453289	2.03453e-28	postive
NDUFA11	AC126118.1	0.536561	3.83147e-41	postive
NDUFA11	AC126283.1	0.447179	1.29259e-27	postive
NDUFA11	AC127024.6	0.4682	1.90277e-30	postive
NDUFS1	AC127024.6	-0.425333	7.12645e-25	negative
ACTN4	AC127502.2	0.442152	5.75471e-27	postive
CD2AP	AC127502.2	0.519543	2.99791e-38	postive
FLNA	AC127502.2	0.486495	4.46092e-33	postive
GYS1	AC127502.2	0.489916	1.3799e-33	postive
IQGAP1	AC127502.2	0.533289	1.42093e-40	postive
MYH9	AC127502.2	0.446882	1.41274e-27	postive
CAPZB	AC127521.1	0.402705	3.08315e-22	postive
MYH10	AC127526.5	0.521753	1.28864e-38	postive
LRPPRC	AC131235.2	0.425186	7.42448e-25	postive
SLC7A11	AC131571.1	0.411869	2.78974e-23	postive
NDUFA11	AC132192.2	0.52434	4.76205e-39	postive
NDUFA11	AC132872.2	0.527262	1.52993e-39	postive
NDUFA11	AC132938.1	0.437687	2.12405e-26	postive
NDUFA11	AC133552.5	0.701036	3.77242e-80	postive
OXSM	AC135048.3	0.472054	5.4772e-31	postive
NCKAP1	AC135050.3	-0.419157	3.91148e-24	negative
NDUFA11	AC135050.3	0.449602	6.23733e-28	postive
NDUFS1	AC135050.3	-0.433753	6.60516e-26	negative
LRPPRC	AC135050.4	0.463719	7.93814e-30	postive
SLC3A2	AC135050.6	0.407253	9.44408e-23	postive
MYL6	AC135178.6	0.407029	1.00157e-22	postive
NDUFA11	AC135178.6	0.597201	6.43275e-53	postive
MYH10	AC135782.1	0.401292	4.43589e-22	postive
INF2	AC135893.1	0.51076	8.07445e-37	postive
NDUFA11	AC137630.2	0.424919	7.99865e-25	postive
OXSM	AC138150.1	0.415562	1.03726e-23	postive
NDUFA11	AC138150.2	0.428514	2.92427e-25	postive
CAPZB	AC138207.1	0.439667	1.19318e-26	postive
CD2AP	AC138207.1	0.441311	7.37179e-27	postive
TLN1	AC138207.1	0.423824	1.0841e-24	postive
NDUFA11	AC138207.2	0.634926	1.31413e-61	postive
ACTB	AC138207.4	0.462278	1.25117e-29	postive
ACTN4	AC138207.4	0.408263	7.2435e-23	postive
CAPZB	AC138207.4	0.507004	3.20777e-36	postive
CD2AP	AC138207.4	0.59626	1.02469e-52	postive
FLNA	AC138207.4	0.538302	1.89713e-41	postive
IQGAP1	AC138207.4	0.503924	9.81716e-36	postive
MYH9	AC138207.4	0.548986	2.31466e-43	postive
TLN1	AC138207.4	0.569555	3.02189e-47	postive
ACTB	AC138207.5	0.520171	2.3593e-38	postive
CAPZB	AC138207.5	0.626623	1.36187e-59	postive
CD2AP	AC138207.5	0.458584	3.9759e-29	postive
MYL6	AC138207.5	0.473558	3.35351e-31	postive
RPN1	AC138207.5	0.402782	3.02197e-22	postive
TLN1	AC138207.5	0.467709	2.22789e-30	postive
ACTB	AC138207.9	0.451474	3.53812e-28	postive
ACTN4	AC138207.9	0.445337	2.24077e-27	postive
CAPZB	AC138207.9	0.524832	3.93664e-39	postive
CD2AP	AC138207.9	0.64381	7.81145e-64	postive
FLNA	AC138207.9	0.575292	2.22555e-48	postive
IQGAP1	AC138207.9	0.545996	8.0731e-43	postive
MYH9	AC138207.9	0.605082	1.22665e-54	postive
TLN1	AC138207.9	0.629869	2.25664e-60	postive
NDUFA11	AC138230.1	0.404565	1.9046e-22	postive
NDUFA11	AC138466.3	0.466947	2.84343e-30	postive
NDUFA11	AC138474.1	0.70222	1.57722e-80	postive
NDUFA11	AC138696.2	0.658893	8.69742e-68	postive
OXSM	AC138904.1	0.445336	2.24161e-27	postive
TLN1	AC139491.1	-0.408777	6.32725e-23	negative
MYH10	AC139887.2	0.435346	4.17954e-26	postive
CAPZB	AC140481.1	-0.553141	3.99557e-44	negative
FLNA	AC140481.1	-0.408299	7.17533e-23	negative
IQGAP1	AC140481.1	-0.406904	1.03497e-22	negative
LRPPRC	AC140481.1	0.42367	1.13109e-24	postive
TLN1	AC140481.1	-0.46641	3.37561e-30	negative
NDUFA11	AC141002.1	0.528604	9.05222e-40	postive
NDUFA11	AC142472.1	0.549788	1.65238e-43	postive
OXSM	AC142472.1	0.435849	3.61528e-26	postive
PDLIM1	AC144831.1	0.555184	1.66908e-44	postive
MYL6	AC145423.1	0.438183	1.83908e-26	postive
NDUFA11	AC145423.1	0.522722	8.88646e-39	postive
ACTB	AC147067.1	0.415981	9.26296e-24	postive
CAPZB	AC147067.1	0.440113	1.04727e-26	postive
NDUFS1	AC147067.1	-0.424272	9.57268e-25	negative
ACTN4	AC188617.1	0.435098	4.4887e-26	postive
GYS1	AC188617.1	0.491867	7.02517e-34	postive
IQGAP1	AC188617.1	0.500657	3.1759e-35	postive
MYL6	AC211433.2	0.436212	3.25548e-26	postive
NDUFA11	AC211433.2	0.454528	1.39221e-28	postive
NDUFA11	AC211476.2	0.417643	5.90616e-24	postive
NDUFA11	AC211476.6	0.435487	4.0134e-26	postive
OXSM	AC232271.1	0.460723	2.03857e-29	postive
LRPPRC	AC234775.2	0.488383	2.33871e-33	postive
MYH10	AC234775.2	0.448154	9.64766e-28	postive
NCKAP1	AC234775.2	0.608637	1.98158e-55	postive
NDUFS1	AC234775.2	0.624078	5.49056e-59	postive
NUBPL	AC234775.2	0.4198	3.28209e-24	postive
OXSM	AC234917.3	0.461807	1.45088e-29	postive
NDUFA11	AC242842.1	0.487761	2.89481e-33	postive
LRPPRC	AC243654.3	0.461875	1.42015e-29	postive
CAPZB	AC243960.1	0.601913	6.1079e-54	postive
CD2AP	AC243960.1	0.466996	2.79924e-30	postive
TLN1	AC243960.1	0.497241	1.06929e-34	postive
NDUFA11	AC244090.2	0.586081	1.42992e-50	postive
ACTN4	AC244153.1	0.454593	1.36471e-28	postive
MYH9	AC244153.1	0.423554	1.16799e-24	postive
ACTN4	AC244453.3	0.426616	4.98136e-25	postive
CD2AP	AC244453.3	0.506535	3.80678e-36	postive
IQGAP1	AC244453.3	0.442773	4.79298e-27	postive
TLN1	AC244453.3	0.471166	7.30685e-31	postive
LRPPRC	AC244517.2	0.44469	2.71664e-27	postive
LRPPRC	AC244517.7	0.430108	1.86466e-25	postive
NCKAP1	AC244517.7	0.469812	1.13246e-30	postive
NDUFS1	AC244517.7	0.426121	5.72149e-25	postive
MYH10	AC245060.7	0.447452	1.1913e-27	postive
OXSM	AC245140.3	0.448985	7.51301e-28	postive
NDUFA11	AC245884.8	0.455949	8.99214e-29	postive
NDUFS1	AC245884.8	-0.400165	5.92289e-22	negative
IQGAP1	AC254562.3	-0.423469	1.19601e-24	negative
CD2AP	AC254633.1	0.402638	3.13676e-22	postive
FLNB	AC254633.1	0.400583	5.32194e-22	postive
NCKAP1	ACAP2-IT1	0.470509	9.04072e-31	postive
NDUFS1	ACAP2-IT1	0.481494	2.42254e-32	postive
PDLIM1	ACTA2-AS1	0.483796	1.11566e-32	postive
LRPPRC	ACVR2B-AS1	0.523549	6.46256e-39	postive
MYH10	ACVR2B-AS1	0.422429	1.59399e-24	postive
OXSM	ACVR2B-AS1	0.474882	2.17347e-31	postive
ACTN4	ADAMTS9-AS2	0.419699	3.37404e-24	postive
IQGAP1	ADAMTS9-AS2	0.471242	7.12973e-31	postive
NDUFA11	ADCY6-DT	0.458854	3.65527e-29	postive
OXSM	ADCY6-DT	0.404673	1.85204e-22	postive
MYH10	ADIRF-AS1	0.417802	5.65755e-24	postive
SLC7A11	ADPGK-AS1	0.430412	1.71105e-25	postive
NDUFA11	AF038458.2	0.443776	3.56194e-27	postive
CD2AP	AF064860.1	0.420258	2.89512e-24	postive
IQGAP1	AF064860.1	0.438416	1.71855e-26	postive
TLN1	AF064860.1	0.416659	7.7112e-24	postive
CD2AP	AF064860.2	0.460675	2.06971e-29	postive
FLNA	AF064860.2	0.400409	5.56412e-22	postive
IQGAP1	AF064860.2	0.510591	8.59348e-37	postive
MYH10	AF106564.1	0.418854	4.24881e-24	postive
NDUFS1	AF111167.2	0.418824	4.28425e-24	postive
CAPZB	AF117829.1	0.401698	3.99636e-22	postive
ACTN4	AF127577.4	0.482144	1.94721e-32	postive
CD2AP	AF127577.4	0.476046	1.48253e-31	postive
IQGAP1	AF127577.4	0.458676	3.86274e-29	postive
MYH9	AF127577.4	0.407851	8.0725e-23	postive
TLN1	AF127577.4	0.476512	1.27118e-31	postive
CAPZB	AF127936.1	0.48642	4.57683e-33	postive
CD2AP	AF127936.1	0.453764	1.75981e-28	postive
TLN1	AF127936.1	0.482624	1.65679e-32	postive
LRPPRC	AF131215.5	0.56836	5.16929e-47	postive
MYH10	AF131215.5	0.429898	1.9788e-25	postive
NCKAP1	AF131215.5	0.55494	1.85273e-44	postive
NDUFS1	AF131215.5	0.494365	2.94071e-34	postive
OXSM	AF131215.5	0.409217	5.6341e-23	postive
OXSM	AF131215.6	0.432488	9.48259e-26	postive
NCKAP1	AF230666.1	0.413157	1.97815e-23	postive
OXSM	AF235103.3	0.452808	2.35682e-28	postive
LRPPRC	AF241728.1	0.500617	3.22107e-35	postive
MYH10	AF241728.1	0.431464	1.26913e-25	postive
NCKAP1	AF241728.1	0.402175	3.53462e-22	postive
NDUFS1	AF241728.1	0.42241	1.60239e-24	postive
LRPPRC	AF241728.2	0.469586	1.2181e-30	postive
MYL6	AJ011932.1	0.648992	3.63042e-65	postive
NDUFA11	AL008582.1	0.475291	1.90068e-31	postive
IQGAP1	AL008718.2	-0.402253	3.46467e-22	negative
OXSM	AL008729.1	0.421961	1.81355e-24	postive
CD2AP	AL008729.2	-0.406563	1.13145e-22	negative
FLNB	AL008729.2	-0.421042	2.33518e-24	negative
TLN1	AL008729.2	-0.565573	1.793e-46	negative
ACTB	AL020996.1	0.400759	5.08651e-22	postive
CAPZB	AL020996.1	0.50858	1.80208e-36	postive
FLNA	AL020996.1	0.531825	2.54244e-40	postive
IQGAP1	AL020996.1	0.470998	7.71609e-31	postive
MYL6	AL020996.1	0.516077	1.11225e-37	postive
CAPZB	AL021154.1	0.466436	3.34723e-30	postive
CAPZB	AL021155.4	0.477705	8.56729e-32	postive
CAPZB	AL021308.1	-0.447002	1.36294e-27	negative
LRPPRC	AL021308.1	0.45795	4.84125e-29	postive
CD2AP	AL021328.1	0.444224	3.11957e-27	postive
TLN1	AL021395.1	-0.421171	2.2538e-24	negative
NDUFA11	AL021707.1	0.438475	1.68944e-26	postive
NDUFA11	AL021707.6	0.569175	3.5843e-47	postive
LRPPRC	AL022069.1	0.44446	2.90817e-27	postive
LRPPRC	AL022069.3	0.581631	1.17302e-49	postive
LRPPRC	AL022157.1	0.473869	3.02947e-31	postive
OXSM	AL022157.1	0.405629	1.44381e-22	postive
NDUFA11	AL022162.1	0.419427	3.63384e-24	postive
INF2	AL022322.1	0.403885	2.27187e-22	postive
NDUFA11	AL022328.2	0.423374	1.22795e-24	postive
CAPZB	AL022337.1	-0.415329	1.10446e-23	negative
NDUFA11	AL022341.1	0.597126	6.6741e-53	postive
OXSM	AL022341.1	0.421521	2.04719e-24	postive
INF2	AL023284.4	0.523773	5.92706e-39	postive
CAPZB	AL023653.1	0.437645	2.15026e-26	postive
CD2AP	AL023653.1	0.420592	2.64218e-24	postive
TLN1	AL023653.1	0.442404	5.34308e-27	postive
NDUFA11	AL023803.1	0.715085	9.07848e-85	postive
RPN1	AL023803.2	0.414981	1.21289e-23	postive
LRPPRC	AL023806.5	0.413027	2.04812e-23	postive
MYH10	AL024507.2	0.401705	3.98944e-22	postive
CD2AP	AL031055.1	0.403455	2.53958e-22	postive
FLNA	AL031055.1	0.406488	1.15396e-22	postive
IQGAP1	AL031055.1	0.500529	3.32477e-35	postive
CAPZB	AL031056.2	0.403684	2.39347e-22	postive
MYH9	AL031058.1	0.400384	5.59908e-22	postive
PDLIM1	AL031058.1	0.719861	2.10616e-86	postive
SLC7A11	AL031123.5	0.43488	4.77862e-26	postive
CAPZB	AL031658.2	-0.45981	2.71248e-29	negative
LRPPRC	AL031658.2	0.462795	1.0628e-29	postive
OXSM	AL031670.1	0.432715	8.88676e-26	postive
NDUFA11	AL031705.1	0.466694	3.08294e-30	postive
OXSM	AL031731.1	-0.445101	2.40396e-27	negative
LRPPRC	AL031778.1	0.644163	6.35169e-64	postive
MYH10	AL031778.1	0.418175	5.11152e-24	postive
NCKAP1	AL031778.1	0.433912	6.30968e-26	postive
NDUFS1	AL031778.1	0.462432	1.19163e-29	postive
NDUFA11	AL031848.2	0.479821	4.2392e-32	postive
MYH10	AL031985.3	0.518718	4.10091e-38	postive
NCKAP1	AL031985.3	0.403775	2.3377e-22	postive
INF2	AL033523.1	0.490843	1.00179e-33	postive
CAPZB	AL033527.2	0.417933	5.45902e-24	postive
LRPPRC	AL034348.1	0.412727	2.21897e-23	postive
INF2	AL034405.1	0.544801	1.32509e-42	postive
NCKAP1	AL035071.1	-0.403402	2.57505e-22	negative
NDUFA11	AL035071.1	0.446312	1.6756e-27	postive
NDUFS1	AL035071.1	-0.439271	1.33953e-26	negative
INF2	AL035106.1	0.529637	6.03133e-40	postive
CD2AP	AL035411.3	0.431233	1.35537e-25	postive
NCKAP1	AL035411.3	0.442426	5.30845e-27	postive
TLN1	AL035411.3	0.414786	1.27816e-23	postive
NDUFA11	AL035461.2	0.636532	5.26904e-62	postive
LRPPRC	AL035530.2	0.424984	7.85422e-25	postive
CAPZB	AL035587.1	0.503396	1.18799e-35	postive
CD2AP	AL035587.1	0.479815	4.2477e-32	postive
TLN1	AL035587.1	0.50589	4.81451e-36	postive
MYL6	AL035587.2	0.429021	2.53523e-25	postive
NDUFA11	AL035587.2	0.665006	1.86842e-69	postive
ACTN4	AL049637.1	0.403189	2.72054e-22	postive
IQGAP1	AL049637.1	0.456561	7.44353e-29	postive
CAPZB	AL049749.1	-0.525985	2.51602e-39	negative
IQGAP1	AL049749.1	-0.447891	1.04404e-27	negative
LRPPRC	AL049749.1	0.463261	9.17397e-30	postive
NCKAP1	AL049796.1	0.428841	2.66682e-25	postive
NDUFS1	AL049796.1	0.426612	4.98668e-25	postive
ACTN4	AL049840.3	0.498911	5.91738e-35	postive
CD2AP	AL049840.3	0.407645	8.52085e-23	postive
IQGAP1	AL049840.3	0.473034	3.98029e-31	postive
MYH9	AL049840.3	0.433713	6.68145e-26	postive
TLN1	AL049840.3	0.483114	1.40473e-32	postive
ACTN4	AL049840.4	0.479326	4.99936e-32	postive
IQGAP1	AL049840.4	0.466967	2.82503e-30	postive
MYH9	AL049840.4	0.411476	3.09679e-23	postive
TLN1	AL049840.4	0.431242	1.35207e-25	postive
ACTB	AL049840.5	0.407667	8.47309e-23	postive
MYL6	AL049840.5	0.402744	3.05199e-22	postive
NCKAP1	AL049840.5	-0.420751	2.52933e-24	negative
NDUFA11	AL049840.5	0.474259	2.66636e-31	postive
NDUFS1	AL049840.5	-0.410212	4.331e-23	negative
NDUFA11	AL049840.6	0.428106	3.28004e-25	postive
CAPZB	AL050341.2	0.436757	2.78109e-26	postive
CAPZB	AL050343.2	0.439985	1.08738e-26	postive
TLN1	AL050343.2	0.407394	9.10047e-23	postive
CD2AP	AL078582.1	0.533385	1.36752e-40	postive
IQGAP1	AL078582.1	0.422339	1.63416e-24	postive
MYH9	AL078582.1	0.430567	1.63739e-25	postive
TLN1	AL078582.1	0.445431	2.17886e-27	postive
SLC3A2	AL078604.2	0.404926	1.73406e-22	postive
NDUFA11	AL078621.2	0.5001	3.87447e-35	postive
LRPPRC	AL078644.1	0.447549	1.15689e-27	postive
OXSM	AL078644.1	0.47905	5.48132e-32	postive
OXSM	AL079343.1	0.432013	1.08567e-25	postive
LRPPRC	AL080275.1	0.511262	6.70748e-37	postive
NDUFA11	AL096701.4	0.40165	4.04607e-22	postive
MYL6	AL096840.2	0.406404	1.1795e-22	postive
CAPZB	AL109936.9	0.459054	3.4346e-29	postive
LRPPRC	AL117327.1	0.523687	6.12646e-39	postive
NCKAP1	AL117327.1	0.486535	4.40171e-33	postive
NDUFS1	AL117327.1	0.42716	4.27826e-25	postive
OXSM	AL117327.1	0.446884	1.41195e-27	postive
ACTB	AL117332.1	0.431675	1.19525e-25	postive
MYL6	AL117332.1	0.46198	1.37429e-29	postive
NDUFA11	AL117332.1	0.501177	2.63615e-35	postive
RPN1	AL117332.1	0.572992	6.37192e-48	postive
LRPPRC	AL117334.1	0.531662	2.71143e-40	postive
MYH10	AL117334.1	0.437278	2.39163e-26	postive
NCKAP1	AL117334.1	0.523253	7.24252e-39	postive
NDUFS1	AL117334.1	0.499566	4.68678e-35	postive
NDUFA11	AL117379.1	0.550832	1.06379e-43	postive
IQGAP1	AL118505.1	-0.409104	5.80497e-23	negative
LRPPRC	AL118506.1	0.491883	6.98486e-34	postive
MYH10	AL118506.1	0.40741	9.06414e-23	postive
OXSM	AL118506.1	0.400278	5.75352e-22	postive
CD2AP	AL118511.1	0.4449	2.55211e-27	postive
NDUFA11	AL118558.4	0.455469	1.04235e-28	postive
TLN1	AL121583.1	-0.421213	2.22829e-24	negative
NDUFA11	AL121601.1	0.582169	9.11189e-50	postive
OXSM	AL121603.2	0.535547	5.76116e-41	postive
NDUFA11	AL121658.1	0.448585	8.47545e-28	postive
OXSM	AL121658.1	0.410758	3.74821e-23	postive
LRPPRC	AL121759.2	0.547984	3.52319e-43	postive
NCKAP1	AL121759.2	0.413665	1.7268e-23	postive
NDUFS1	AL121759.2	0.401608	4.09008e-22	postive
NDUFA11	AL121782.1	0.416023	9.15981e-24	postive
CAPZB	AL121827.1	-0.413188	1.96197e-23	negative
NDUFA11	AL121829.2	0.492588	5.46765e-34	postive
NDUFA11	AL121832.2	0.705814	1.08819e-81	postive
NDUFA11	AL121845.4	0.403162	2.73992e-22	postive
NDUFA11	AL121890.2	0.523875	5.69863e-39	postive
NDUFA11	AL121890.5	0.471994	5.58497e-31	postive
GYS1	AL121894.2	0.406839	1.05266e-22	postive
SLC3A2	AL121894.2	0.41275	2.20535e-23	postive
SLC7A11	AL121894.2	0.475267	1.91546e-31	postive
SLC7A11	AL121894.3	0.506532	3.80991e-36	postive
INF2	AL121895.1	0.45607	8.66339e-29	postive
ACTN4	AL121895.2	0.416779	7.46593e-24	postive
FLNA	AL121895.2	0.4135	1.80492e-23	postive
GYS1	AL121895.2	0.42027	2.88593e-24	postive
IQGAP1	AL121895.2	0.456853	6.80062e-29	postive
OXSM	AL121917.1	0.548975	2.32606e-43	postive
CAPZB	AL121933.2	0.603936	2.19638e-54	postive
CD2AP	AL121933.2	0.46949	1.25633e-30	postive
TLN1	AL121933.2	0.543172	2.59613e-42	postive
SLC7A11	AL121956.7	0.407222	9.5207e-23	postive
INF2	AL121981.1	0.431959	1.10248e-25	postive
CAPZB	AL121992.1	0.425468	6.86336e-25	postive
NCKAP1	AL122035.1	0.45126	3.77522e-28	postive
NUBPL	AL122035.1	0.407215	9.53961e-23	postive
NDUFA11	AL132655.2	0.630646	1.46337e-60	postive
CAPZB	AL132709.8	0.408792	6.30161e-23	postive
ACTN4	AL132711.1	0.443639	3.70941e-27	postive
IQGAP1	AL132711.1	0.498748	6.26984e-35	postive
LRPPRC	AL132800.1	0.507232	2.95142e-36	postive
NUBPL	AL132800.1	0.400278	5.75379e-22	postive
OXSM	AL132800.1	0.459415	3.06861e-29	postive
INF2	AL132982.1	0.518939	3.77135e-38	postive
CAPZB	AL133163.3	-0.422393	1.60997e-24	negative
LRPPRC	AL133163.3	0.436756	2.78162e-26	postive
LRPPRC	AL133243.3	0.509807	1.14752e-36	postive
ACTB	AL133330.1	0.466178	3.63427e-30	postive
CD2AP	AL133330.1	0.436717	2.813e-26	postive
FLNA	AL133330.1	0.531364	3.05153e-40	postive
IQGAP1	AL133330.1	0.473212	3.75566e-31	postive
MYH9	AL133330.1	0.499902	4.1584e-35	postive
PDLIM1	AL133330.1	0.413693	1.71395e-23	postive
TLN1	AL133330.1	0.461714	1.49377e-29	postive
LRPPRC	AL133338.1	0.420217	2.92778e-24	postive
OXSM	AL133338.1	0.40227	3.449e-22	postive
IQGAP1	AL133342.1	0.46755	2.34427e-30	postive
OXSM	AL133367.1	0.413452	1.82835e-23	postive
CAPZB	AL133371.2	0.545245	1.10247e-42	postive
CD2AP	AL133371.2	0.502055	1.9243e-35	postive
TLN1	AL133371.2	0.516305	1.02064e-37	postive
NDUFA11	AL133477.1	0.461773	1.46672e-29	postive
OXSM	AL133477.1	0.40779	8.20406e-23	postive
CD2AP	AL133482.1	0.403377	2.59167e-22	postive
CAPZB	AL133516.1	-0.40368	2.3958e-22	negative
OXSM	AL135925.1	0.478505	6.56967e-32	postive
CAPZB	AL135999.3	-0.526991	1.70055e-39	negative
LRPPRC	AL135999.3	0.558652	3.74124e-45	postive
LRPPRC	AL136040.1	0.422682	1.48655e-24	postive
LRPPRC	AL136090.1	0.424211	9.73531e-25	postive
LRPPRC	AL136090.2	0.498686	6.40802e-35	postive
NDUFA11	AL136295.2	0.480275	3.643e-32	postive
NDUFA11	AL136295.6	0.518823	3.9402e-38	postive
OXSM	AL136295.6	0.453164	2.11375e-28	postive
NDUFA11	AL136295.7	0.443966	3.36784e-27	postive
LRPPRC	AL136368.1	0.501955	1.99496e-35	postive
OXSM	AL136368.1	0.439301	1.32767e-26	postive
CAPZB	AL136964.1	-0.515602	1.32983e-37	negative
FLNA	AL136964.1	-0.400536	5.38514e-22	negative
LRPPRC	AL136964.1	0.512838	3.73641e-37	postive
MYH10	AL136981.3	0.534146	1.00943e-40	postive
MYH10	AL136981.4	0.435047	4.55534e-26	postive
CD2AP	AL136988.2	0.418046	5.29436e-24	postive
NDUFA11	AL137127.1	0.420731	2.54341e-24	postive
CAPZB	AL137140.1	-0.499453	4.87993e-35	negative
GYS1	AL137157.1	0.413713	1.70456e-23	postive
CAPZB	AL137186.2	0.638589	1.62133e-62	postive
TLN1	AL137186.2	0.453318	2.0168e-28	postive
ACTN4	AL137781.1	0.406685	1.09599e-22	postive
IQGAP1	AL137781.1	0.433978	6.19207e-26	postive
CD2AP	AL137847.1	0.431246	1.35054e-25	postive
IQGAP1	AL137847.1	0.469325	1.32507e-30	postive
CD2AP	AL137847.2	0.42654	5.08901e-25	postive
IQGAP1	AL137847.2	0.4168	7.42277e-24	postive
SLC7A11	AL137847.2	0.47134	6.90697e-31	postive
MYH10	AL138479.2	0.402342	3.38592e-22	postive
ACTB	AL138724.1	0.441213	7.58629e-27	postive
MYL6	AL138724.1	0.510472	8.98242e-37	postive
NDUFA11	AL138724.1	0.428267	3.13471e-25	postive
RPN1	AL138724.1	0.42561	6.59846e-25	postive
LRPPRC	AL138921.2	0.520252	2.28775e-38	postive
TLN1	AL138955.1	-0.404956	1.72071e-22	negative
NDUFA11	AL138960.1	0.435946	3.5151e-26	postive
NDUFA11	AL138966.2	0.478391	6.82407e-32	postive
MYH10	AL139099.2	0.436616	2.89643e-26	postive
NDUFA11	AL139123.1	0.446493	1.58713e-27	postive
FLNA	AL139232.1	-0.442654	4.96426e-27	negative
IQGAP1	AL139232.1	-0.477917	7.98733e-32	negative
TLN1	AL139232.1	-0.406007	1.30821e-22	negative
INF2	AL139246.1	0.47351	3.40674e-31	postive
INF2	AL139246.4	0.463636	8.14931e-30	postive
CAPZB	AL139260.1	0.588487	4.52056e-51	postive
LRPPRC	AL139274.2	0.480421	3.4699e-32	postive
NCKAP1	AL139274.2	0.454548	1.38352e-28	postive
NDUFS1	AL139274.2	0.408597	6.63502e-23	postive
CAPZB	AL139287.1	0.402745	3.05128e-22	postive
NDUFA11	AL139287.1	0.410162	4.38845e-23	postive
ACTN4	AL139300.2	0.457158	6.18866e-29	postive
FLNA	AL139300.2	0.408285	7.20166e-23	postive
GYS1	AL139300.2	0.409277	5.54504e-23	postive
IQGAP1	AL139300.2	0.466083	3.74663e-30	postive
ACTN4	AL139349.1	0.429381	2.2899e-25	postive
CD2AP	AL139349.1	0.449532	6.37126e-28	postive
FLNA	AL139349.1	0.404247	2.06854e-22	postive
GYS1	AL139349.1	0.425094	7.61721e-25	postive
IQGAP1	AL139349.1	0.40591	1.34196e-22	postive
NUBPL	AL139353.2	0.404732	1.8238e-22	postive
OXSM	AL139353.2	0.414483	1.38665e-23	postive
CAPZB	AL139384.1	0.428908	2.61691e-25	postive
NDUFA11	AL157385.2	0.422311	1.64705e-24	postive
LRPPRC	AL157392.3	0.400801	5.03167e-22	postive
NCKAP1	AL157392.3	0.420129	2.99923e-24	postive
LRPPRC	AL157400.3	0.410793	3.71306e-23	postive
OXSM	AL157400.3	0.433104	7.95194e-26	postive
LRPPRC	AL157400.4	0.456116	8.54097e-29	postive
NCKAP1	AL157400.4	0.402453	3.29012e-22	postive
ACTB	AL157838.1	0.400802	5.0308e-22	postive
ACTN4	AL157838.1	0.552912	4.40537e-44	postive
CD2AP	AL157838.1	0.557338	6.60518e-45	postive
FLNA	AL157838.1	0.543604	2.17325e-42	postive
GYS1	AL157838.1	0.533827	1.14666e-40	postive
IQGAP1	AL157838.1	0.550099	1.44957e-43	postive
MYH9	AL157838.1	0.518406	4.61671e-38	postive
RPN1	AL157838.1	0.400586	5.31728e-22	postive
TLN1	AL157838.1	0.449845	5.7968e-28	postive
MYH10	AL157932.1	0.415991	9.2371e-24	postive
LRPPRC	AL158055.1	0.505769	5.03042e-36	postive
OXSM	AL158055.1	0.445369	2.21969e-27	postive
INF2	AL158077.2	0.579215	3.6287e-49	postive
TLN1	AL158166.1	0.463546	8.38545e-30	postive
ACTB	AL158166.2	0.476347	1.34235e-31	postive
ACTN4	AL158166.2	0.450823	4.31084e-28	postive
CD2AP	AL158166.2	0.43493	4.71049e-26	postive
FLNA	AL158166.2	0.468752	1.59383e-30	postive
IQGAP1	AL158166.2	0.441812	6.36072e-27	postive
RPN1	AL158166.2	0.497074	1.13431e-34	postive
TLN1	AL158166.2	0.413554	1.77873e-23	postive
NCKAP1	AL158212.3	0.484896	7.68726e-33	postive
NDUFS1	AL158212.3	0.471204	7.21811e-31	postive
LRPPRC	AL158212.5	0.503543	1.12656e-35	postive
MYH10	AL158212.5	0.465944	3.91645e-30	postive
NCKAP1	AL158212.5	0.614538	9.13972e-57	postive
NDUFS1	AL158212.5	0.647613	8.26201e-65	postive
NDUFA11	AL158825.2	0.49525	2.15587e-34	postive
LRPPRC	AL158835.2	0.418284	4.96248e-24	postive
CAPZB	AL160006.1	0.550596	1.17517e-43	postive
TLN1	AL160006.1	0.426189	5.61341e-25	postive
LRPPRC	AL160191.1	0.519713	2.80955e-38	postive
INF2	AL160254.1	0.482779	1.57251e-32	postive
CD2AP	AL160412.1	0.410568	3.94091e-23	postive
IQGAP1	AL160412.1	0.532866	1.68151e-40	postive
SLC7A11	AL160412.1	0.447347	1.2291e-27	postive
LRPPRC	AL161457.2	0.574921	2.63794e-48	postive
MYH10	AL161457.2	0.521892	1.22188e-38	postive
NCKAP1	AL161457.2	0.616769	2.80675e-57	postive
NDUFS1	AL161457.2	0.603668	2.5166e-54	postive
OXSM	AL161725.2	0.418628	4.51889e-24	postive
OXSM	AL161729.4	0.428996	2.553e-25	postive
CAPZB	AL161785.1	0.654917	1.00856e-66	postive
CD2AP	AL161785.1	0.510448	9.06207e-37	postive
TLN1	AL161785.1	0.568024	6.0089e-47	postive
LRPPRC	AL161891.1	0.419515	3.54753e-24	postive
MYH10	AL161891.1	0.592018	8.19575e-52	postive
INF2	AL162171.3	0.535232	6.53676e-41	postive
IQGAP1	AL162231.2	0.460371	2.27658e-29	postive
SLC7A11	AL162231.2	0.453932	1.67142e-28	postive
NDUFA11	AL162274.2	0.550351	1.30337e-43	postive
TLN1	AL162311.1	-0.450873	4.24544e-28	negative
LRPPRC	AL162311.3	0.513279	3.17026e-37	postive
NCKAP1	AL162311.3	0.522405	1.00344e-38	postive
NDUFS1	AL162311.3	0.502195	1.83045e-35	postive
INF2	AL162391.1	0.581504	1.24508e-49	postive
INF2	AL162391.2	0.541924	4.33511e-42	postive
ACTB	AL162424.1	0.426481	5.17269e-25	postive
ACTN4	AL162424.1	0.471669	6.20765e-31	postive
IQGAP1	AL162424.1	0.46452	6.15906e-30	postive
MYH9	AL162424.1	0.408952	6.04267e-23	postive
RPN1	AL162424.1	0.417324	6.4415e-24	postive
OXSM	AL162458.1	0.458735	3.79354e-29	postive
NDUFA11	AL162741.1	0.469325	1.32492e-30	postive
NDUFA11	AL163051.1	0.575125	2.40281e-48	postive
OXSM	AL163051.1	0.444196	3.14538e-27	postive
OXSM	AL353135.2	0.44782	1.06667e-27	postive
CAPZB	AL353597.1	-0.411853	2.80177e-23	negative
LRPPRC	AL353597.1	0.439537	1.23927e-26	postive
NDUFA11	AL353622.1	0.419543	3.52106e-24	postive
LRPPRC	AL353658.1	0.417158	6.73681e-24	postive
SLC7A11	AL353660.1	0.503738	1.04985e-35	postive
NDUFA11	AL353708.3	0.403254	2.67527e-22	postive
LRPPRC	AL353748.3	0.500802	3.01501e-35	postive
NCKAP1	AL353748.3	0.413	2.06308e-23	postive
NDUFS1	AL353748.3	0.410154	4.39881e-23	postive
CAPZB	AL353751.1	-0.424772	8.33174e-25	negative
LRPPRC	AL353804.1	0.465829	4.06249e-30	postive
NCKAP1	AL353804.1	0.447273	1.2567e-27	postive
NDUFS1	AL353804.1	0.452906	2.28747e-28	postive
CAPZB	AL354760.1	0.410327	4.20123e-23	postive
LRPPRC	AL354793.1	0.411804	2.83808e-23	postive
INF2	AL354809.1	0.51823	4.93374e-38	postive
MYL6	AL354836.1	0.4239	1.06128e-24	postive
NDUFA11	AL354836.1	0.461376	1.66148e-29	postive
LRPPRC	AL354892.2	0.460162	2.42988e-29	postive
OXSM	AL354892.2	0.456278	8.12377e-29	postive
ACTB	AL354919.2	0.539363	1.23326e-41	postive
FLNA	AL354919.2	0.463358	8.8979e-30	postive
MYH9	AL354919.2	0.418809	4.3013e-24	postive
NCKAP1	AL355334.2	0.400483	5.45939e-22	postive
NUBPL	AL355334.2	0.436464	3.02695e-26	postive
NDUFA11	AL355385.1	0.514766	1.81931e-37	postive
NDUFA11	AL355388.1	0.453457	1.93319e-28	postive
OXSM	AL355388.1	0.425824	6.21566e-25	postive
MYH10	AL355388.2	0.422924	1.39042e-24	postive
NCKAP1	AL355388.2	0.541273	5.65968e-42	postive
NDUFS1	AL355388.2	0.443025	4.44873e-27	postive
NUBPL	AL355388.2	0.40263	3.14367e-22	postive
IQGAP1	AL355482.1	0.415284	1.11769e-23	postive
SLC7A11	AL355482.1	0.487122	3.60138e-33	postive
LRPPRC	AL355574.1	0.506238	4.24165e-36	postive
MYH10	AL355574.1	0.484781	7.99238e-33	postive
NCKAP1	AL355574.1	0.426816	4.71096e-25	postive
LRPPRC	AL355834.2	0.450585	4.63284e-28	postive
ACTB	AL355922.1	0.436062	3.39945e-26	postive
CAPZB	AL355922.1	0.513897	2.51741e-37	postive
SLC3A2	AL355974.2	0.457256	6.00291e-29	postive
NDUFA11	AL355987.4	0.476951	1.09956e-31	postive
NDUFA11	AL355999.1	0.483202	1.36323e-32	postive
OXSM	AL355999.1	0.457667	5.2857e-29	postive
NCKAP1	AL356019.2	0.476381	1.32742e-31	postive
NDUFS1	AL356019.2	0.467193	2.62823e-30	postive
NCKAP1	AL356056.2	0.426671	4.90527e-25	postive
CD2AP	AL356215.1	0.410307	4.22371e-23	postive
LRPPRC	AL356489.2	0.446541	1.56488e-27	postive
NCKAP1	AL356489.2	0.407221	9.52361e-23	postive
NDUFS1	AL356489.2	0.429449	2.24676e-25	postive
LRPPRC	AL356776.2	0.431564	1.23377e-25	postive
CD2AP	AL357033.3	0.54238	3.59573e-42	postive
IQGAP1	AL357033.3	0.456245	8.20722e-29	postive
MYH9	AL357033.3	0.524665	4.19856e-39	postive
TLN1	AL357033.3	0.453441	1.94262e-28	postive
ACTB	AL357033.4	0.417093	6.85713e-24	postive
CD2AP	AL357033.4	0.561479	1.09064e-45	postive
FLNA	AL357033.4	0.419912	3.18305e-24	postive
IQGAP1	AL357033.4	0.50077	3.0496e-35	postive
MYH9	AL357033.4	0.555988	1.18208e-44	postive
PDLIM1	AL357033.4	0.504258	8.70171e-36	postive
TLN1	AL357033.4	0.438207	1.82627e-26	postive
CAPZB	AL357079.2	0.414411	1.41349e-23	postive
CAPZB	AL357522.1	0.468829	1.55435e-30	postive
INF2	AL358216.1	0.480662	3.20063e-32	postive
ACTN4	AL358334.2	0.499267	5.213e-35	postive
FLNA	AL358334.2	0.400174	5.90944e-22	postive
IQGAP1	AL358334.2	0.465237	4.905e-30	postive
OXSM	AL358472.2	0.618187	1.31927e-57	postive
OXSM	AL358472.3	0.419541	3.52306e-24	postive
MYH10	AL358472.4	0.438303	1.77613e-26	postive
OXSM	AL358472.4	0.406793	1.06529e-22	postive
OXSM	AL358472.5	0.409987	4.59717e-23	postive
OXSM	AL358777.3	0.417113	6.82001e-24	postive
NDUFA11	AL358780.1	0.658623	1.02849e-67	postive
[truncated: 1,629 more rows]
