# Supplementary material for: A disulfidptosis-associated long noncoding RNA signature to predict low-grade glioma classification, prognosis, tumor microenvironment, and therapy regimens: Observational study
Source: Medicine (Baltimore). 2024 Aug 23;103(34):e39316. doi: 10.1097/MD.0000000000039316 (PMC11346906; doi:10.1097/MD.0000000000039316)
Supplement: Supplementary file 2 [file medi-103-e39316-s002.xlsx]

## Sheet: Sheet1
Table S2. The results of randomized grouping of 513 LGG samples
training set(n=257)	test set(n=256)
TCGA-HT-8013	TCGA-KT-A74X
TCGA-FG-A6J3	TCGA-WY-A858
TCGA-DB-A75O	TCGA-QH-A6CU
TCGA-DB-A64O	TCGA-DU-6393
TCGA-WY-A859	TCGA-DU-6397
TCGA-QH-A65S	TCGA-HT-A74H
TCGA-DB-A64S	TCGA-QH-A6X3
TCGA-DU-8161	TCGA-DB-A64P
TCGA-S9-A6U0	TCGA-DH-A66G
TCGA-HT-A74J	TCGA-E1-A7YL
TCGA-QH-A6X4	TCGA-EZ-7264
TCGA-TQ-A7RM	TCGA-CS-5397
TCGA-DU-7304	TCGA-P5-A77W
TCGA-FG-8187	TCGA-HT-A619
TCGA-IK-7675	TCGA-S9-A6UA
TCGA-HT-7858	TCGA-HT-7690
TCGA-S9-A6TW	TCGA-HT-7601
TCGA-FG-7634	TCGA-DU-6396
TCGA-DB-5278	TCGA-FG-8185
TCGA-HW-7487	TCGA-DB-A4XE
TCGA-E1-5302	TCGA-TM-A7C5
TCGA-R8-A6MK	TCGA-HT-7684
TCGA-DU-5847	TCGA-S9-A6UB
TCGA-S9-A7R1	TCGA-E1-A7YK
TCGA-RY-A847	TCGA-HT-8104
TCGA-HT-7694	TCGA-RY-A843
TCGA-DU-A6S6	TCGA-RY-A83Y
TCGA-S9-A6WG	TCGA-E1-A7Z6
TCGA-DU-7298	TCGA-CS-4941
TCGA-HT-A61B	TCGA-TQ-A7RK
TCGA-HT-7693	TCGA-DU-6404
TCGA-QH-A65Z	TCGA-HT-8018
TCGA-HT-7603	TCGA-TQ-A7RG
TCGA-S9-A6TU	TCGA-DB-A4XA
TCGA-DH-5141	TCGA-TM-A84I
TCGA-HW-8319	TCGA-S9-A7IY
TCGA-S9-A7R7	TCGA-DU-7011
TCGA-S9-A6TX	TCGA-S9-A7IS
TCGA-DB-5275	TCGA-FG-A4MU
TCGA-RY-A83Z	TCGA-CS-6667
TCGA-R8-A6MO	TCGA-FG-A4MT
TCGA-DH-A66D	TCGA-TM-A7CF
TCGA-HT-7902	TCGA-FG-6689
TCGA-DU-5870	TCGA-E1-5311
TCGA-DU-5874	TCGA-FG-7643
TCGA-DB-5270	TCGA-HT-8110
TCGA-DH-5140	TCGA-RY-A840
TCGA-DU-7013	TCGA-P5-A5F6
TCGA-HT-7687	TCGA-TQ-A7RV
TCGA-DU-6542	TCGA-HT-7472
TCGA-P5-A5EY	TCGA-CS-6669
TCGA-CS-6665	TCGA-HT-7602
TCGA-P5-A5ET	TCGA-HT-7474
TCGA-FG-7638	TCGA-DH-A7UV
TCGA-DB-A64R	TCGA-E1-A7YO
TCGA-DU-6407	TCGA-FG-6691
TCGA-WY-A85A	TCGA-TQ-A8XE
TCGA-E1-5318	TCGA-HT-7882
TCGA-HT-A74O	TCGA-DU-7018
TCGA-CS-5394	TCGA-TQ-A7RF
TCGA-P5-A5EW	TCGA-HT-7874
TCGA-VV-A829	TCGA-DB-5279
TCGA-HT-7677	TCGA-E1-5304
TCGA-HT-8563	TCGA-HT-A5RB
TCGA-HT-7686	TCGA-FG-A6J1
TCGA-S9-A6WO	TCGA-F6-A8O3
TCGA-HT-7616	TCGA-DB-A75P
TCGA-HT-7483	TCGA-S9-A6WM
TCGA-QH-A6XC	TCGA-E1-A7YN
TCGA-VM-A8C8	TCGA-DU-A6S8
TCGA-WH-A86K	TCGA-E1-A7YV
TCGA-FG-8189	TCGA-HT-A61C
TCGA-HT-A5RA	TCGA-DH-A7UT
TCGA-W9-A837	TCGA-HT-7479
TCGA-CS-6666	TCGA-DU-A7TC
TCGA-QH-A6CW	TCGA-QH-A65R
TCGA-DU-A5TU	TCGA-S9-A7R4
TCGA-DH-A7UR	TCGA-FG-6692
TCGA-QH-A870	TCGA-QH-A6CS
TCGA-DH-5144	TCGA-RY-A845
TCGA-TM-A7C3	TCGA-DU-A5TT
TCGA-S9-A7IX	TCGA-TQ-A7RP
TCGA-QH-A6CZ	TCGA-HW-7489
TCGA-S9-A7R2	TCGA-HT-7695
TCGA-QH-A65X	TCGA-HT-A5RC
TCGA-DU-8164	TCGA-DU-A5TP
TCGA-HT-7681	TCGA-P5-A72X
TCGA-HT-7481	TCGA-DB-A4XD
TCGA-HT-7857	TCGA-CS-5393
TCGA-DU-7299	TCGA-HT-A618
TCGA-DU-7306	TCGA-S9-A89V
TCGA-TM-A84S	TCGA-HT-7691
TCGA-S9-A7IQ	TCGA-DU-A5TW
TCGA-S9-A6WN	TCGA-S9-A7QZ
TCGA-TQ-A7RO	TCGA-HT-7480
TCGA-DU-6410	TCGA-DB-A4XG
TCGA-HT-8107	TCGA-DU-5851
TCGA-DU-8158	TCGA-CS-6668
TCGA-E1-A7YE	TCGA-VW-A8FI
TCGA-TM-A84C	TCGA-HT-A5R7
TCGA-P5-A72W	TCGA-TM-A7C4
TCGA-S9-A7R8	TCGA-FG-A87N
TCGA-DU-7292	TCGA-HT-7856
TCGA-P5-A730	TCGA-DU-5871
TCGA-S9-A6WI	TCGA-DU-A76L
TCGA-FG-5965	TCGA-DH-A66B
TCGA-HT-8564	TCGA-P5-A735
TCGA-DH-A669	TCGA-DU-6399
TCGA-P5-A5F4	TCGA-E1-A7YH
TCGA-DU-A6S7	TCGA-FG-8188
TCGA-S9-A7QY	TCGA-HW-7490
TCGA-FG-8191	TCGA-HT-7855
TCGA-E1-A7YI	TCGA-S9-A6WH
TCGA-S9-A6TZ	TCGA-S9-A6WL
TCGA-DU-A7TA	TCGA-S9-A6WP
TCGA-E1-5303	TCGA-P5-A5EV
TCGA-HT-7478	TCGA-DU-5872
TCGA-S9-A6U5	TCGA-DB-5276
TCGA-DU-A76O	TCGA-TM-A84G
TCGA-HT-A617	TCGA-DU-8166
TCGA-HT-7879	TCGA-S9-A6U2
TCGA-QH-A65V	TCGA-QH-A6CY
TCGA-HT-7860	TCGA-CS-5396
TCGA-E1-A7Z4	TCGA-DU-5852
TCGA-DH-A66F	TCGA-FG-A4MY
TCGA-E1-A7YM	TCGA-VV-A86M
TCGA-HT-7611	TCGA-FG-7637
TCGA-S9-A6WD	TCGA-P5-A780
TCGA-HT-7468	TCGA-HT-7605
TCGA-DB-A4XF	TCGA-DU-A7TI
TCGA-HT-8108	TCGA-FG-A4MX
TCGA-DU-6401	TCGA-HT-7676
TCGA-CS-6188	TCGA-FG-A60L
TCGA-DB-A4XC	TCGA-HT-7875
TCGA-HT-8105	TCGA-HT-7880
TCGA-CS-4942	TCGA-TM-A84B
TCGA-TM-A84R	TCGA-HT-7608
TCGA-DU-A7TG	TCGA-HT-7469
TCGA-DU-6406	TCGA-VM-A8CF
TCGA-FG-7641	TCGA-DB-A75M
TCGA-DU-7301	TCGA-S9-A6U9
TCGA-S9-A7J0	TCGA-DH-5143
TCGA-HT-7610	TCGA-E1-A7YQ
TCGA-DB-A4X9	TCGA-FG-5962
TCGA-P5-A737	TCGA-DU-A7TB
TCGA-HT-8558	TCGA-DU-5855
TCGA-HT-8015	TCGA-DU-7010
TCGA-HT-A616	TCGA-TM-A84F
TCGA-DU-6408	TCGA-FG-A87Q
TCGA-CS-6670	TCGA-FN-7833
TCGA-S9-A6TV	TCGA-E1-5319
TCGA-DU-A76K	TCGA-DU-5853
TCGA-FG-A70Z	TCGA-TM-A84T
TCGA-F6-A8O4	TCGA-HW-8322
TCGA-E1-A7YD	TCGA-CS-6186
TCGA-HT-7606	TCGA-TM-A84O
TCGA-VM-A8CB	TCGA-HT-7884
TCGA-VM-A8C9	TCGA-HT-7485
TCGA-WY-A85C	TCGA-CS-4938
TCGA-DU-7006	TCGA-RY-A83X
TCGA-S9-A6U1	TCGA-HT-A614
TCGA-HT-7467	TCGA-DU-7302
TCGA-S9-A6WE	TCGA-HT-A74K
TCGA-HT-7692	TCGA-HW-7486
TCGA-DB-5274	TCGA-S9-A6U6
TCGA-TQ-A7RQ	TCGA-FG-A4MW
TCGA-HT-7680	TCGA-DB-A75L
TCGA-CS-6290	TCGA-HT-7471
TCGA-HT-7881	TCGA-DU-5849
TCGA-DU-6392	TCGA-DU-8165
TCGA-TQ-A7RH	TCGA-DU-6403
TCGA-DU-6405	TCGA-VM-A8CA
TCGA-FG-5963	TCGA-FG-8186
TCGA-E1-A7Z3	TCGA-FG-A710
TCGA-DB-A4XB	TCGA-DB-5277
TCGA-P5-A5EX	TCGA-TM-A84L
TCGA-HT-8012	TCGA-HT-A74L
TCGA-FG-A711	TCGA-DU-6395
TCGA-P5-A731	TCGA-P5-A5F0
TCGA-E1-5305	TCGA-VM-A8CH
TCGA-P5-A736	TCGA-S9-A7J1
TCGA-P5-A77X	TCGA-DU-6400
TCGA-DU-7309	TCGA-TQ-A7RW
TCGA-HT-7620	TCGA-E1-A7YU
TCGA-HT-7475	TCGA-E1-5322
TCGA-DU-7008	TCGA-QH-A6XA
TCGA-HW-A5KJ	TCGA-QH-A6X9
TCGA-DU-7300	TCGA-CS-4943
TCGA-P5-A5EU	TCGA-P5-A733
TCGA-TM-A84J	TCGA-TQ-A7RI
TCGA-E1-5307	TCGA-HT-8019
TCGA-P5-A72Z	TCGA-DU-7009
TCGA-DU-A7T6	TCGA-HT-7482
TCGA-TM-A84M	TCGA-FG-A60J
TCGA-HT-A5R5	TCGA-DU-7290
TCGA-DB-A64V	TCGA-FG-8181
TCGA-QH-A86X	TCGA-DU-7007
TCGA-HT-A5R9	TCGA-DB-A64U
TCGA-DU-5854	TCGA-VM-A8CE
TCGA-HT-7607	TCGA-FG-7636
TCGA-HW-A5KK	TCGA-FG-5964
TCGA-DU-7019	TCGA-DB-A64Q
TCGA-DB-A75K	TCGA-P5-A5F2
TCGA-VM-A8CD	TCGA-HT-7609
TCGA-HT-7604	TCGA-DH-A7US
TCGA-S9-A6WQ	TCGA-DU-7014
TCGA-QH-A6CV	TCGA-E1-A7YY
TCGA-S9-A7QW	TCGA-DU-A6S2
TCGA-DU-A7T8	TCGA-S9-A6TS
TCGA-HT-7688	TCGA-E1-A7Z2
TCGA-HT-A4DS	TCGA-DB-A64L
TCGA-DB-5280	TCGA-FG-6690
TCGA-WY-A85B	TCGA-DU-7294
TCGA-E1-A7YW	TCGA-DB-A4XH
TCGA-DH-A7UU	TCGA-HT-8106
TCGA-P5-A5EZ	TCGA-WY-A85D
TCGA-QH-A6CX	TCGA-P5-A72U
TCGA-S9-A7J3	TCGA-FG-A6IZ
TCGA-DU-6394	TCGA-CS-4944
TCGA-HT-8010	TCGA-S9-A7IZ
TCGA-FG-A60K	TCGA-WY-A85E
TCGA-HT-A61A	TCGA-DU-A7TJ
TCGA-E1-A7YJ	TCGA-FG-A70Y
TCGA-P5-A781	TCGA-DB-5273
TCGA-TM-A84Q	TCGA-HW-7491
TCGA-HT-7877	TCGA-HW-A5KL
TCGA-QH-A6X5	TCGA-DU-A6S3
TCGA-DU-7015	TCGA-HW-8321
TCGA-DU-8168	TCGA-KT-A7W1
TCGA-DB-A64W	TCGA-HW-7493
TCGA-HW-8320	TCGA-HT-8114
TCGA-FG-8182	TCGA-HT-7854
TCGA-FG-A713	TCGA-DU-A5TS
TCGA-IK-8125	TCGA-E1-A7YS
TCGA-HT-8113	TCGA-TQ-A7RN
TCGA-DU-8162	TCGA-TQ-A7RR
TCGA-HT-7873	TCGA-S9-A7J2
TCGA-DU-A5TR	TCGA-CS-5395
TCGA-S9-A6U8	TCGA-HT-7689
TCGA-HT-7476	TCGA-HW-7495
TCGA-HT-8011	TCGA-R8-A6ML
TCGA-FG-6688	TCGA-DH-5142
TCGA-DB-5281	TCGA-DB-A64X
TCGA-VW-A7QS	TCGA-DU-A76R
TCGA-HT-A4DV	TCGA-HT-A615
TCGA-TM-A84H	TCGA-DU-7012
TCGA-TM-A7CA	TCGA-P5-A5F1
TCGA-TQ-A7RJ	TCGA-HT-7477
TCGA-S9-A7QX	TCGA-HT-8109
TCGA-R8-A73M	TCGA-TQ-A7RU
TCGA-HW-A5KM	TCGA-S9-A6TY
TCGA-S9-A7R3	TCGA-HT-7473
TCGA-DU-8167	TCGA-HT-8111
TCGA-HT-7470	TCGA-S9-A89Z
TCGA-DU-6402	TCGA-DU-8163
TCGA-QH-A6X8	TCGA-DU-A7TD
TCGA-DU-A5TY
