# Supplementary material for: A disulfidptosis-associated long noncoding RNA signature to predict low-grade glioma classification, prognosis, tumor microenvironment, and therapy regimens: Observational study
Source: Medicine (Baltimore). 2024 Aug 23;103(34):e39316. doi: 10.1097/MD.0000000000039316 (PMC11346906; doi:10.1097/MD.0000000000039316)
Supplement: Supplementary file 5 [file medi-103-e39316-s006.xlsx]

## Sheet: Sheet1
Table S5. The samples in the training set were divided into HR group (n = 128) and LR group (n = 129)
id	futime	fustat	AC003035.2	AC010157.2	AC010273.3	AC011444.3	AC092667.1	AL450270.1	AL645608.2	LINC01571	riskScore	risk
TCGA-FG-A6J3	1.85479	0	0	0	1.9982	1.46775	0.212258	1.72535	0.6469	1.42846	25.5654	high
TCGA-DB-A64O	2.12329	1	0	0.74373	3.36482	1.95338	0.577538	2.73207	0.115965	1.05693	27.1478	high
TCGA-QH-A65S	0.210959	0	0.151729	1.47954	1.3705	2.52324	0.376735	0	1.06378	0.266876	0.829248	high
TCGA-DU-8161	1.97808	1	1.64381	0.931229	3.12984	1.81885	0.443713	0	0.571434	1.10715	22.4369	high
TCGA-S9-A6U0	2.03288	1	0.610983	0.0851527	2.90566	1.09031	0.64865	2.31875	0.0844725	0.164529	31.1878	high
TCGA-HT-A74J	0.876712	0	0.244035	1.15834	1.46336	2.94692	0.482229	0.409364	0.914871	0.11703	1.02963	high
TCGA-TQ-A7RM	3.05753	0	0.333882	0.31034	2.95567	3.19821	0.482435	0.388465	2.69133	0.339365	2.43151	high
TCGA-DU-7304	1.94247	1	0.333023	0.994	0.939114	2.8777	0.968717	0.141629	0.962845	2.36375	2.09788	high
TCGA-IK-7675	1.58356	1	0.212632	0.101919	1.91697	3.08463	0.513491	0.359184	1.90412	0.101381	1.75632	high
TCGA-FG-7634	1.27945	0	0	1.10313	2.55385	2.16614	1.27399	0.227248	1.48388	0	0.758469	high
TCGA-HW-7487	3.7863	0	0.530271	0.916247	0.770533	2.31142	0.953452	0.480679	0.9241	0.063779	0.737855	high
TCGA-E1-5302	4.17808	1	0.127633	1.88213	1.97816	2.31095	0.431463	0.219958	1.61988	0.294077	0.738039	high
TCGA-DU-5847	1.50137	0	1.79294	0.418676	3.14318	2.55785	0.135272	0.572987	0.370053	0.29066	30.2252	high
TCGA-HT-7694	0.575342	0	0.406972	1.11377	1.67848	1.54557	0.502432	0.195348	0.397036	0.103934	2.50943	high
TCGA-DU-7298	1.57808	1	0.419107	0.432532	2.69826	2.02428	0.626953	0.378512	1.63269	0.0724489	3.56049	high
TCGA-HT-A61B	1.46027	0	0.147437	0.375957	1.90176	3.10551	0.809991	0	2.18434	0.640713	1.11201	high
TCGA-HT-7693	1.46027	0	1.98065	1.23769	2.31869	3.37141	0.934026	0	0.764601	0	2.15646	high
TCGA-HT-7603	1.93151	0	0.4755	1.08107	0.99458	2.0624	1.34142	0.874915	0.146786	0.0997665	0.897629	high
TCGA-DH-5141	2.65205	0	0.0859685	0.95211	0.573568	2.45267	0.200128	0	0.493237	0.0268709	1.01227	high
TCGA-HW-8319	3.31233	1	0	1.5593	2.97163	2.98512	0.440102	0.198368	2.44681	0.382612	0.923312	high
TCGA-S9-A7R7	8.21918	0	0.356933	1.1139	1.69153	1.76736	0.154842	0	0.797677	0.174534	2.60133	high
TCGA-RY-A83Z	0.824658	0	0.715893	0.31823	2.79817	4.53881	0.758474	0.965766	1.20044	0.638027	3.81539	high
TCGA-HT-7902	2.61918	0	0.590818	0.584866	0.427284	2.64722	0.533663	1.41857	0.895303	0.0926134	1.45729	high
TCGA-DU-5870	15.1945	0	0.0608775	1.28309	1.97576	2.8129	0.516721	0	0.835479	0.0587321	1.04063	high
TCGA-DH-5140	1.66301	1	0.72927	0.119821	3.24963	1.38399	0.855432	1.32504	0.620399	0.0805212	16.3708	high
TCGA-DU-7013	0.736986	1	1.30018	0	3.32938	0.730662	0.621712	1.8494	0.611833	1.71431	132.353	high
TCGA-DU-6542	0.2	0	0.694122	0.424062	1.46843	1.6402	0.583904	0.286881	1.91449	0	1.87893	high
TCGA-P5-A5EY	0.19726	0	0.886511	0.925848	1.38869	1.39824	0.323428	0.681944	0.346872	0.0368901	4.50033	high
TCGA-CS-6665	4.29589	0	0	0.166458	1.49907	1.94126	0.335483	0.704518	2.18244	0	1.82041	high
TCGA-DU-6407	7.87671	1	0.640775	0.361394	1.82193	1.93177	0.601633	0.152681	3.09095	0.603533	1.70842	high
TCGA-E1-5318	6.51781	1	0	0.612494	0.541812	1.70155	0.238909	0	1.96669	0.081885	0.793674	high
TCGA-HT-A74O	0.00821918	0	0	0.352871	0.750521	2.53167	0.501923	0	1.28339	0.365916	1.07349	high
TCGA-VV-A829	3.08767	0	0.264717	0.503654	1.08427	3.23446	0.746485	0	0.907198	0	0.804551	high
TCGA-HT-8563	2.35616	0	0	0.573471	0.642471	1.32884	0.250962	0	0.569977	0.147828	1.97339	high
TCGA-HT-7686	3.56164	0	0.597221	0.558464	1.78425	1.86211	0.254836	0.449007	1.7321	0.248535	3.31	high
TCGA-HT-7616	0.0191781	1	1.56662	0.359071	2.73359	1.03598	0.642563	0	1.06619	0.0531113	11.6689	high
TCGA-QH-A6XC	1.39178	0	0.241718	0.171335	1.37518	1.90076	0.452279	0.216982	0.369606	0.115832	3.82391	high
TCGA-FG-8189	1.87671	0	0.155749	0.451857	0.786178	0.982875	1.13514	0.491391	0.476122	0	1.37282	high
TCGA-HT-A5RA	2.27945	0	1.64316	0.428142	1.37178	2.16273	0.620962	0	0.893052	2.41975	16.3718	high
TCGA-DU-A5TU	2.18082	0	1.65173	0.889629	1.79722	3.19096	0.878608	0.230572	0.849359	0.646347	2.9517	high
TCGA-TM-A7C3	4.56438	1	0.853916	1.08161	2.95148	3.39364	0.493032	2.35946	1.16768	0.799087	7.97656	high
TCGA-S9-A7IX	2.24384	1	0.626953	0.237808	2.03171	1.80641	0.416624	0	0.122871	0.130931	7.70113	high
TCGA-S9-A7R2	0.865753	1	0.262433	0.905967	2.84463	3.95693	0.248535	4.07095	0.155879	1.4204	25.3699	high
TCGA-HT-7481	7.99452	0	0.325732	0.79859	1.45633	1.89224	0.862352	0.379177	1.8585	0.417164	1.08426	high
TCGA-HT-7857	0.0191781	0	1.01321	0.0553345	1.65887	0.627794	0.156008	3.37383	0.0277203	0.142348	47.7811	high
TCGA-DU-7299	3.66849	1	0.952781	1.76056	2.59256	2.36771	0.588421	0	1.4567	0.286763	1.60692	high
TCGA-DU-7306	3.49863	0	0.186881	1.55792	1.21325	1.61979	0.246226	0	0.528971	0.0301242	1.23343	high
TCGA-S9-A6WN	2.20548	0	1.28137	0.579759	1.09538	1.34028	0.32964	0	0.466549	0.14965	5.17413	high
TCGA-HT-8107	0.0383562	0	0.187388	0.364797	0	1.39715	0.41792	0.578987	0.289362	0	1.78105	high
TCGA-DU-8158	0.424658	1	1.4443	0.179129	4.38847	3.2632	0.0812033	0.921208	0.373286	1.51733	128.945	high
TCGA-E1-A7YE	2.4274	1	0.682933	0.442333	3.29205	0.637471	0.0332292	0	1.49559	0.661111	23.1653	high
TCGA-TM-A84C	1.34795	1	0.910119	0.057277	1.75489	0.957097	0.360533	0	0	0.147176	13.2143	high
TCGA-DU-7292	0.663014	1	0.707701	0.10165	1.96077	1.43029	0.490262	1.63844	0.261952	0.367595	15.9894	high
TCGA-S9-A6WI	7.08219	0	0.345169	0.169412	0.402831	1.96122	1.07676	0.163885	0.721679	0.0583858	0.956834	high
TCGA-FG-5965	3.06849	1	0.574925	0.951886	1.8762	2.58603	0.885002	0.242491	1.12146	0.114589	1.24858	high
TCGA-HT-8564	1.30959	0	0.754032	0.445303	3.05729	2.64393	0.508226	2.16713	1.23008	0.378068	11.9711	high
TCGA-DH-A669	2.51781	1	0.32187	0.218037	1.83072	2.1355	0.697107	0.29125	1.42261	0.283033	2.57432	high
TCGA-E1-A7YI	0.30411	1	0.708849	0	3.59592	0.930472	0.262072	0.809826	1.65663	2.69169	122.613	high
TCGA-E1-5303	5.62192	1	0.256648	0.853996	1.514	1.41549	0.703721	0	1.23756	0.408277	1.69099	high
TCGA-HT-7478	0.531507	0	0.315218	1.0878	2.4665	1.15069	0.630126	0	1.82806	0.136848	1.96862	high
TCGA-HT-A617	1.34521	0	0.491494	0.356933	2.80048	2.09085	0.252416	2.83633	2.16405	0.639788	13.4427	high
TCGA-HT-7860	0.0410959	0	0.413702	0.68921	3.41631	2.02938	0.308477	1.57085	0.638862	0.910349	23.5665	high
TCGA-E1-A7YM	1.77534	1	0.263515	0.547746	2.00892	3.05221	0.147828	0.776862	0.5889	0.45133	5.06178	high
TCGA-CS-6188	2.23014	1	0.407298	0	0.898402	1.39517	0.159758	2.84689	0.0699771	0.61504	19.1855	high
TCGA-CS-4942	3.65753	1	0.118891	0.992551	1.89902	1.07286	0.891652	0	2.02311	0.144046	0.977188	high
TCGA-TM-A84R	1.55068	0	0.239398	0.998918	0.780058	1.96333	0.943509	0.567545	0.560519	0.186374	0.883146	high
TCGA-DU-A7TG	3.70137	1	0.41997	0.698663	0	2.13001	0.447632	0.263635	0.27035	0	1.08417	high
TCGA-DU-6406	1.40274	1	1.23609	0.0629506	3.14525	1.88589	0.108625	2.26066	0.88096	0.122739	44.0463	high
TCGA-DU-7301	2.1589	1	0.237931	0.319618	1.51213	2.67281	0.445727	0	1.18365	0.380064	2.15281	high
TCGA-S9-A7J0	1.66849	0	0.468948	0.122341	3.00331	2.23303	1.16376	0.227618	2.3147	2.13849	7.93013	high
TCGA-HT-8558	1.14521	0	0.41446	0.386038	0.179129	1.80492	1.09889	1.02616	0.204391	0	1.19408	high
TCGA-HT-8015	0.00821918	0	1.18028	0.394295	1.25882	1.03069	0.899253	1.77711	0.463309	0.0423642	6.36876	high
TCGA-HT-A616	0.150685	0	0.137372	0.717561	0.397584	2.33999	0.645609	0.235972	1.1884	0.513086	0.795926	high
TCGA-DU-6408	9.50685	1	0.254836	1.01721	1.6548	2.52544	0.603976	0	0.826355	0.16092	1.27296	high
TCGA-S9-A6TV	1.56438	0	0.849359	0.414244	2.06512	2.57986	0.332164	0	2.09832	0.794769	3.8379	high
TCGA-DU-A76K	0.950685	1	0.167615	1.05561	1.35935	3.42753	0.582267	2.81336	0.325962	0.440952	2.54168	high
TCGA-FG-A70Z	0.89863	0	0	0.41186	2.92246	1.01678	0.753605	0	0.448161	1.29872	13.8378	high
TCGA-E1-A7YD	1.19178	1	0.834469	1.34886	3.56621	2.19975	0.809661	2.53102	0.942008	1.52612	19.0869	high
TCGA-HT-7606	1.4411	0	0.37829	0.243913	2.40253	3.04892	0.831796	0	2.29522	0.350271	1.5162	high
TCGA-VM-A8C9	3.6	0	0.549521	0	0.243913	2.57638	0.491083	0.270589	0	0.145612	2.42858	high
TCGA-DU-7006	0.956164	1	4.07899	0.22231	1.72115	0.255199	0.196481	0.567935	0.114634	0.32008	123.714	high
TCGA-HT-7467	0.00821918	0	0.164143	1.01942	0.820159	1.27423	0.587365	0.716508	0.594262	0.126973	1.50637	high
TCGA-HT-7680	0.0630137	0	0.657549	2.95274	2.48223	2.4683	0.175684	0.75292	0.0621217	0.197865	1.62099	high
TCGA-CS-6290	3.11507	1	0.550014	1.10775	0.372952	0.995521	0.262794	0	1.32608	0.391658	1.33863	high
TCGA-DU-6405	1.65753	1	1.16582	0.121944	1.24367	2.1643	0.174662	0.422879	0.545474	0.664028	10.1003	high
TCGA-FG-5963	2.12329	1	0.573956	0.0559592	2.39964	1.34653	0.968902	1.11043	0.481144	0.624709	11.8979	high
TCGA-E1-A7Z3	6.12329	1	0.482435	0.400866	0.395611	0.711671	0.540226	0	1.63761	0.0430645	1.34113	high
TCGA-P5-A5EX	0.665753	0	1.79056	1.19887	1.08175	2.70439	0.527371	0.273217	0.0381552	0.0507455	2.70808	high
TCGA-P5-A731	0.750685	0	0.113434	1.43173	0.722728	1.1551	0.363339	0.52316	0.292311	0	1.2916	high
TCGA-E1-5305	6.66575	1	0.418568	0.949273	2.07361	2.34625	0.202888	0.262674	1.12466	0.185359	2.84527	high
TCGA-P5-A736	0.630137	0	0	1.10481	1.50131	1.40332	0.141956	0.227618	0.671746	0.121679	2.39861	high
TCGA-DU-7309	0.230137	0	0.242084	0.64284	0.660472	1.95207	0.461529	0	1.81036	0	0.724474	high
TCGA-HT-7475	1.45205	0	0.272023	0.500292	0.910349	2.40504	0.437015	0.167486	2.44111	0.301588	0.796284	high
TCGA-DU-7300	5.16712	1	0	1.06922	2.01049	2.19289	0.857901	0.190804	0.575796	0.133695	1.35749	high
TCGA-P5-A5EU	0.00273973	0	0.718614	0.136454	1.1354	2.48754	0.659103	0	0.77703	0.0467006	2.19927	high
TCGA-TM-A84J	2.0137	0	0.854155	0	1.19125	0.899098	0.240253	0.309875	1.81754	0.1141	4.90532	high
TCGA-P5-A72Z	0.969863	0	0	0.0568609	1.07608	1.31829	0.531868	0	1.51324	0	1.74125	high
TCGA-DU-A7T6	1.49863	1	0.091666	0.164786	0.790855	1.42589	0.630126	0.302992	1.21487	0.0567222	1.61182	high
TCGA-HT-A5R5	0.0109589	0	0	0.767316	1.14418	2.09153	0.227495	0	1.01157	0.107822	1.44463	high
TCGA-DB-A64V	2.43562	0	0.533165	0.89964	0.649294	1.95327	0.679604	0.21313	0.690283	0.1137	1.08691	high
TCGA-DU-5854	0.70411	0	0.905197	0.0630887	1.51061	2.30632	0.20989	3.07439	0.507414	0.122871	15.7749	high
TCGA-HT-7607	0.263014	1	0.210264	0.982875	1.31962	1.67093	0.86671	0	0.281312	0.067501	1.31271	high
TCGA-HW-A5KK	1.06301	1	0.865365	0.275484	2.16424	2.89782	0.42664	0	0.370053	0.355016	6.488	high
TCGA-DU-7019	2.19178	0	0.193078	0.580145	0.750692	1.78789	0.548338	0.172999	1.24823	0	1.04655	high
TCGA-VM-A8CD	0.657534	1	1.2461	0.21176	2.52832	0.45133	0.157561	1.64934	0.160533	0.10916	48.4795	high
TCGA-QH-A6CV	1.21096	0	0.702746	0.067914	2.05586	3.02995	0.419862	3.04635	0.131853	0.434562	18.1286	high
TCGA-HT-A4DS	0.0191781	0	1.12611	1.50579	2.10061	2.67405	0.354452	3.49353	0.139339	1.17932	16.4107	high
TCGA-QH-A6CX	1.01918	1	0.247685	0.175684	2.19292	0.679694	0.234501	0.737254	0.0604625	0.486148	20.1968	high
TCGA-DU-6394	1.86849	1	1.46079	0.509138	2.773	0.921208	0.90766	0	2.35705	0.0363275	4.33145	high
TCGA-HT-8010	0.136986	0	0.105008	1.76566	0.782073	1.63278	0.630778	0.620493	0.409255	0.127237	0.709242	high
TCGA-HT-A61A	0.531507	0	0.57628	0.582941	0.391878	1.90068	0.964583	0.432532	0.924784	0.344828	1.04123	high
TCGA-E1-A7YJ	1.62192	1	1.01328	0	2.4754	3.876	0.104068	1.79589	0.374622	0.117562	15.201	high
TCGA-TM-A84Q	2.11507	0	0	0.219711	1.93957	2.02059	0.469157	0	1.66148	0.0388576	2.09377	high
TCGA-FG-A713	1.70411	0	0.119423	0.563256	0.631151	2.1138	0.913033	0.386701	0.671203	0	0.833491	high
TCGA-HT-8113	2.46575	0	0.719665	0.855352	0.794187	2.18954	1.03168	0	0.508631	0	0.857541	high
TCGA-DU-8162	1.21644	1	0.208642	0.516217	0.89933	1.11503	1.04796	0.635801	0.381173	0.0339339	1.67101	high
TCGA-HT-7873	1.96712	0	0.370722	1.02538	2.78616	2.98235	0.243669	0.23131	2.76258	0.779218	2.08279	high
TCGA-DU-A5TR	2.48767	0	0.198494	0.422125	0.434562	1.53351	0.212632	0.177982	0.828469	0.12446	1.94293	high
TCGA-HT-8011	1.35342	0	1.08787	0.23008	2.37114	1.38239	0.951662	0.585828	1.44164	0.679694	7.67084	high
TCGA-FG-6688	1.56438	0	0.210888	0.787182	3.58588	2.28608	0.918234	1.26376	0.898557	0.418676	6.55459	high
TCGA-DB-5281	6.52329	0	0.193456	0.516116	1.09795	1.79048	0.53037	0	2.29487	0	0.804902	high
TCGA-VW-A7QS	1.93425	0	0.126444	0.815411	0.661841	2.46229	0.554147	0	0.740107	0	0.756537	high
TCGA-S9-A7QX	1.54521	0	0	0.162339	0.75232	2.17169	0.273456	0	2.32763	0.144438	0.934935	high
TCGA-HW-A5KM	1.72603	0	0	0.458382	1.19497	2.26045	0.237197	0	1.61278	0.063641	1.30461	high
TCGA-HT-7470	3.34247	1	0.517326	1.39144	0.847596	2.18279	0.491802	0.328722	1.19049	0.0619835	0.722695	high
TCGA-DU-6402	0.586301	1	3.98861	0	0.34153	0.782325	0.12499	1.40349	0	0.844707	99.7369	high
TCGA-QH-A6X8	1.39452	0	0.125651	1.06426	0.520045	1.73972	0.228357	0.216734	1.52311	0.354114	0.912107	high
TCGA-DU-A5TY	2.83014	1	0.139077	0.641361	2.76339	2.68228	0.437334	1.05728	1.04607	0.086512	4.19229	high
TCGA-HT-8013	5.29589	1	0.105946	1.06288	1.49401	1.85264	0.635894	0.183582	3.0719	0.381505	0.521433	low
TCGA-DB-A75O	2.56164	0	0.334454	1.39133	0.271784	1.92342	0.18954	0	2.4916	0	0.314118	low
TCGA-WY-A859	3.32329	0	0.387473	1.69443	0.166587	2.89385	1.17913	0.630778	2.67588	0.0984196	0.0776389	low
TCGA-DB-A64S	2.28767	0	0.147046	0.318693	0	3.71965	0.519039	0.466653	2.34965	0.0465609	0.279751	low
TCGA-QH-A6X4	1.21096	0	0.431569	1.71826	1.91479	2.91347	1.02318	0	1.88432	0.110898	0.325859	low
TCGA-FG-8187	1.67397	0	0.231432	2.53894	1.91253	2.24059	0.599413	1.16273	0.93757	0.0747794	0.617484	low
TCGA-HT-7858	4.21918	0	0.378845	0.352533	0	2.66866	0.977976	0.439676	2.2699	0.0856966	0.300829	low
TCGA-S9-A6TW	3.42466	0	0.185613	1.55125	0.408603	2.71988	0.529671	0	0.922426	0	0.32046	low
TCGA-DB-5278	7.59452	0	0.12075	1.51137	0.35321	2.50419	0.808838	0	1.12294	0.0749164	0.241627	low
TCGA-R8-A6MK	7.40274	0	0.114634	2.20792	1.28989	2.39207	0.63812	0.198117	0.402176	0	0.432354	low
TCGA-S9-A7R1	14.1534	1	0.488823	1.60644	1.19017	2.22373	0.922655	0	0.853756	0.167615	0.550071	low
TCGA-RY-A847	2.55616	0	0	2.02776	0.547252	2.67543	0.700528	0	1.13435	0.161307	0.185933	low
TCGA-DU-A6S6	7.92603	0	0.151989	1.2526	0.912803	2.93774	0.703101	0	1.85495	0.139862	0.301077	low
TCGA-S9-A6WG	7.12877	0	0.250234	0.836328	0.37951	2.21714	0.594166	0	1.82997	0	0.417617	low
TCGA-QH-A65Z	1.16986	0	0.513491	1.66334	1.13014	3.24312	1.12386	0.465191	0.947778	0.177089	0.33028	low
TCGA-S9-A6TU	7.26027	0	0	0.422448	1.11956	2.43039	0.592254	0	2.44996	0	0.55564	low
TCGA-S9-A6TX	3.41096	0	0	0.722991	0.337882	2.07053	0.532965	0	1.74618	0.0361868	0.45927	low
TCGA-DB-5275	3.99452	0	0.429429	2.01293	0.35095	3.25361	1.29054	0	2.88029	0.179384	0.0436532	low
TCGA-R8-A6MO	2.72055	0	0.194213	0.734916	1.31533	3.22242	1.07416	0.823423	1.19257	0	0.60645	low
TCGA-DH-A66D	2.31781	0	0.248535	0.90049	1.48171	2.44082	0.410341	0.223299	3.04007	0.0408223	0.53836	low
TCGA-DU-5874	1.26301	0	0.305212	0.556307	1.39072	2.85238	0.93259	0.188781	2.35918	0.0676387	0.504492	low
TCGA-DB-5270	10.2274	0	0.202261	0.900645	0.968201	2.07799	0.806695	0	1.36905	0.0328061	0.604754	low
TCGA-HT-7687	0.00821918	0	0.2587	0.625832	0.832039	2.32066	0.799087	0.232415	2.17114	0	0.474846	low
TCGA-P5-A5ET	0.00273973	0	0.125122	1.60677	0	3.22356	0.572987	0	1.95591	0.0394192	0.116771	low
TCGA-FG-7638	1.87945	0	0.115832	1.85583	0.614663	2.13773	0.643764	0.200128	0.385044	0.0718999	0.429872	low
TCGA-DB-A64R	2.61644	0	0.4755	1.73959	1.51657	3.78868	1.36519	0	2.19276	0.110363	0.118347	low
TCGA-WY-A85A	3.61644	0	0	2.08236	0.744936	3.01074	0.678973	0.250113	2.65588	0.0461418	0.0894482	low
TCGA-CS-5394	0.0219178	0	0.116365	1.2825	0.341417	2.86717	0.58246	0	1.89852	0	0.20848	low
TCGA-P5-A5EW	0.558904	0	0	1.24288	0	2.51192	0.722728	0	2.70066	0.0936954	0.116555	low
TCGA-HT-7677	1.35342	0	0.127633	1.58674	1.02063	2.836	1.34676	0.579084	2.6184	0.226015	0.118432	low
TCGA-S9-A6WO	1.55068	0	0.151989	0.863225	0.234501	2.19156	0.853676	0	2.98832	0.0480967	0.165508	low
TCGA-HT-7483	14.3973	0	0	0.288536	0	2.03069	0.621712	0.513491	3.15249	0.03492	0.292135	low
TCGA-VM-A8C8	3.8274	0	0.310456	1.52662	1.4418	3.70943	0.904735	0	1.24653	0.32964	0.350146	low
TCGA-WH-A86K	1.10959	0	0	0.986375	0.183074	2.2163	0.270589	0	1.42991	0	0.470594	low
TCGA-W9-A837	4.25479	0	0	1.87865	1.79896	2.49608	0.785174	0	1.4037	0.0745054	0.372827	low
TCGA-CS-6666	3.91233	0	0	0.200504	0	1.72644	0	0	3.30423	0	0.494456	low
TCGA-QH-A6CW	1.13425	0	0.153157	0.445091	1.64879	2.90231	0.53824	0	3.37875	0.14104	0.521969	low
TCGA-DH-A7UR	4.52055	0	0.500496	0.205267	0.33754	3.27859	0.93757	0	2.85254	0.591584	0.345242	low
TCGA-QH-A870	1.08219	0	0.277747	2.48543	1.5967	3.23459	0.118626	0	1.03154	0.332851	0.490978	low
TCGA-DH-5144	2.04932	0	0	0.933799	1.54107	2.22577	1.37546	0	1.40577	0.243182	0.463658	low
TCGA-QH-A6CZ	0.764384	0	0.24184	1.91709	1.45439	3.04126	0.932742	0.572793	1.07478	0.0783366	0.333896	low
TCGA-QH-A65X	1.32055	0	0.146264	1.15704	0.226015	3.98713	0.961994	0.250962	1.0861	0	0.163567	low
TCGA-DU-8164	1.78356	0	0	1.19087	1.15607	2.69236	0.584385	0	1.82631	0.278104	0.455025	low
TCGA-HT-7681	3.72329	0	0.148218	1.60597	1.53137	2.66164	0.836732	0.46999	0.93757	0.0923428	0.554516	low
TCGA-TM-A84S	1.24384	0	0.274649	2.01625	1.58482	3.0333	0.480472	0	1.03942	0.045443	0.444436	low
TCGA-S9-A7IQ	3.01096	0	0.111566	1.05318	0.821139	1.90916	0.848718	0.363227	0.810813	0	0.67117	low
TCGA-TQ-A7RO	2.6	0	0	1.6901	0.656084	2.99704	0.604166	0	1.67012	0.19862	0.203243	low
TCGA-DU-6410	0.663014	0	0.24123	1.17511	1.10876	2.2919	1.02041	0.21661	3.03203	0	0.195279	low
TCGA-P5-A72W	0.868493	0	0	1.46905	0	2.73834	0.712992	0	2.15969	0.0783366	0.116474	low
TCGA-S9-A7R8	2.63288	1	0.307079	0.523361	2.00551	3.26833	0.820567	0	2.70188	0.0513025	0.585276	low
TCGA-P5-A730	0.912329	0	0	0.572405	0	2.10128	0.649569	0.227741	1.50853	0	0.43402	low
TCGA-P5-A5F4	0.632877	0	0.139077	0.597698	0.402504	2.82189	0.945982	0.239031	2.09258	0	0.264688	low
TCGA-DU-A6S7	1.74795	0	0.134878	0.666575	0.208767	2.54285	0.775851	0	3.15228	0.0839282	0.170689	low
TCGA-S9-A7QY	2.36438	0	0.307662	1.91655	1.70752	3.54703	0.750435	0.645333	1.57294	0.1333	0.340079	low
TCGA-FG-8191	2.71781	0	0.340163	1.39742	1.42777	2.70157	0.539333	0	2.39443	0	0.369935	low
TCGA-S9-A6TZ	3.06849	0	0.093425	1.65892	0	2.23995	0.324235	0	1.63733	0.0291348	0.225599	low
TCGA-DU-A7TA	7.0274	0	0	0.13014	1.30118	3.25571	1.48089	0	3.12565	0.0444641	0.188372	low
TCGA-S9-A6U5	2.71781	0	0.249142	2.37011	1.13619	2.59579	0.662935	0	0.45038	0.194087	0.353198	low
TCGA-DU-A76O	1.43014	0	0	1.097	0.811635	3.12687	0.414244	0	2.65645	0.335026	0.28121	low
TCGA-HT-7879	0.306849	0	0.233152	0.948227	1.56096	2.80909	0.462157	0	3.55934	0.247928	0.377808	low
TCGA-QH-A65V	1.05205	0	0.141433	2.6035	0.408386	3.00996	0.636172	0.450485	0.411101	0.170951	0.179491	low
TCGA-E1-A7Z4	12.0877	1	0	1.89356	1.01714	3.35972	0.319387	0	1.57488	0.0399806	0.238496	low
TCGA-DH-A66F	1.43288	0	0	2.09099	0.23008	2.31089	0.610889	0	0.978708	0.0471195	0.179467	low
TCGA-HT-7611	4.8	0	0.231555	0.81746	1.2529	1.99371	0.483674	0	3.11523	0.0747794	0.494573	low
TCGA-S9-A6WD	6.27123	0	0.120617	2.31522	2.15772	3.0816	1.03949	0.208018	0.780394	0.0378742	0.315859	low
TCGA-HT-7468	0.556164	0	0.125916	2.23211	1.37501	2.60329	1.45539	0	2.72002	0	0.0601308	low
TCGA-DB-A4XF	2.79726	0	0	0.128953	0.215492	2.16179	0.522759	0	2.2001	0.0440443	0.541259	low
TCGA-HT-8108	0.208219	0	0.122341	1.20527	1.50024	2.14166	0.514905	0	2.37618	0.1125	0.534775	low
TCGA-DU-6401	7.28767	1	0.193078	0.0468403	0	1.7222	0.300065	0	2.53122	0	0.673216	low
TCGA-DB-A4XC	3.89315	0	0.727441	1.89526	1.02991	3.23646	0.612966	0.663208	2.93988	0.137766	0.192024	low
TCGA-HT-8105	0.520548	0	0.231187	0.678883	1.74321	2.75913	1.42449	0.388906	1.89662	0	0.445234	low
TCGA-FG-7641	1.71781	0	0	1.73851	1.2637	2.18285	0.91831	0	1.16047	0.0478175	0.322404	low
TCGA-HT-7610	4.67397	0	0.247685	0.805788	0.994145	1.71039	0.892818	0	2.09403	0.0272956	0.501298	low
TCGA-DB-A4X9	3.86849	0	0	2.70836	1.09491	2.95164	0.823423	0	2.78375	0.335826	0.0629726	low
TCGA-P5-A737	1.01918	0	0	2.00497	0.18954	2.25837	0.854873	0	2.08875	0.182692	0.0970931	low
TCGA-CS-6670	3.90685	0	0.103263	1.65723	1.12353	2.44575	0.603217	0	0.346531	0.125254	0.637796	low
TCGA-F6-A8O4	0.0164384	0	0.195726	1.68275	0.429107	2.54196	0.865048	0	1.91027	0.0930192	0.150261	low
TCGA-VM-A8CB	0.00821918	0	0	1.54834	1.41083	3.73299	1.73036	0	0.828632	0.110631	0.135265	low
TCGA-WY-A85C	3.90685	0	0.359521	0.296663	0.153676	2.78846	0.669299	0	3.06953	0.119688	0.271863	low
TCGA-S9-A6U1	2.15068	0	0.381948	0.188654	1.28989	3.13588	0.860685	0	3.55702	0	0.331509	low
TCGA-S9-A6WE	11.2685	0	0.145873	1.15419	0.225275	2.64131	0.729792	0.463309	1.0999	0.0461418	0.352161	low
TCGA-HT-7692	0.246575	0	0.171975	2.26123	0.681404	2.68343	0.423094	0.154065	1.1101	0.0275787	0.234416	low
TCGA-DB-5274	6.27123	0	0	0.226262	0.524966	3.90682	1.45133	1.30743	0.897937	0.0790196	0.382515	low
TCGA-TQ-A7RQ	2.17808	0	0.116764	1.30819	1.45481	3.00712	0.914335	0.201634	2.17884	0	0.263252	low
TCGA-HT-7881	2.95616	0	0.49968	1.24702	0.479851	2.00486	1.01778	0.528071	0.988776	0.139077	0.500556	low
TCGA-DU-6392	17.5973	0	1.05929	0	0.654527	1.97831	1.81897	0	1.55277	0.0315364	0.587694	low
TCGA-TQ-A7RH	1.33151	0	0.11023	1.04369	1.59412	2.52654	0.840604	0.190804	2.7643	0.101381	0.35904	low
TCGA-DB-A4XB	2.51781	0	0	1.25834	0.885184	2.47659	0.609755	0	1.61941	0.217603	0.4063	low
TCGA-HT-8012	0.783562	0	1.10575	1.50635	0.890875	3.04215	0.885574	0	1.36793	0.0335111	0.394855	low
TCGA-FG-A711	4.05753	1	0.248535	1.93206	0.923035	2.54372	0.638306	0.739157	0.826925	0.11929	0.452953	low
TCGA-P5-A77X	0.287671	0	0.203765	2.13465	1.21773	2.80948	0.707436	0	0.65306	0.127897	0.339239	low
TCGA-HT-7620	1.18904	0	0.158337	1.2246	1.19566	1.69426	0.906352	0.695548	2.28514	0.0988238	0.451176	low
TCGA-DU-7008	13.0192	0	0.0920721	1.75318	0.143785	2.22404	1.50888	0.160146	3.58084	0.0846086	0.0318505	low
TCGA-HW-A5KJ	2.63562	1	0	1.13179	0.252173	2.49411	0.538935	0.513996	0.553262	0.0263043	0.551052	low
TCGA-E1-5307	4.8274	1	0.276913	1.41029	1.81619	2.46754	0.454281	0	1.96477	0	0.648243	low
TCGA-TM-A84M	2.06575	0	0	1.10702	2.02652	2.61304	1.0077	0	3.16008	0	0.255685	low
TCGA-QH-A86X	0.923288	0	0.260748	1.84262	1.03499	3.06214	0.649478	0	2.11173	0.028852	0.180246	low
TCGA-HT-A5R9	0.00547945	0	0	0.224287	0	3.81693	0.987248	0.217107	2.24367	0.0396999	0.166622	low
TCGA-DB-A75K	1.00822	0	0.130404	0.68724	1.76736	2.64743	0.839153	0	2.19865	0	0.598264	low
TCGA-HT-7604	10.2055	0	0.142479	1.33954	0	2.76097	0.560519	0.244522	3.56363	0.289244	0.101341	low
TCGA-S9-A6WQ	1.1726	0	0.12446	1.52065	1.28214	2.33708	1.23769	0.566766	1.80488	0.1145	0.263466	low
TCGA-S9-A7QW	1.25479	0	0	1.34193	1.8662	3.46827	0.943059	0	2.13179	0.344033	0.308232	low
TCGA-DU-A7T8	11.5863	1	0	1.08889	0.353436	2.76507	0.688046	0	2.99841	0.146264	0.139773	low
TCGA-HT-7688	2.6411	0	0.193204	1.04026	0.541317	2.12925	0.916018	0	1.46106	0.0618453	0.356075	low
TCGA-DB-5280	3.04658	0	0.132643	1.22138	1.05054	2.57287	0.302524	0	3.10425	0.0824301	0.295651	low
TCGA-WY-A85B	3.81644	0	0	0.0611541	0	3.26957	0.295605	0	3.26439	0.119024	0.27012	low
TCGA-E1-A7YW	3.06849	1	0.741575	0.82725	0.617204	2.47431	0.906198	0.262313	2.41386	0.0485152	0.368084	low
TCGA-DH-A7UU	1.14247	0	0	0.214125	0	2.39928	0.218471	0	2.54698	0.110497	0.483666	low
TCGA-P5-A5EZ	0.191781	0	0.178747	0.815411	0	2.46435	0.320196	0	1.46707	0.0287106	0.465917	low
TCGA-S9-A7J3	1.72329	0	0.191942	1.08045	0.154454	2.31043	0.723253	0.325617	1.82948	0.0309716	0.278016	low
TCGA-FG-A60K	1.48493	0	0.151859	2.57643	0	2.79595	0.990011	0.480575	1.87448	0.139862	0.0541893	low
TCGA-P5-A781	0.367123	0	0.403922	1.99222	0.92486	2.50348	0.584963	0.517326	1.81254	0.0352016	0.28054	low
TCGA-HT-7877	0.0109589	0	0.0977456	1.29472	1.00144	2.57328	0.886433	0	2.11013	0.030548	0.234452	low
TCGA-QH-A6X5	1.36164	0	0.137241	1.98006	1.18212	2.61619	0.645517	1.47358	0.865523	0.166073	0.585529	low
TCGA-DU-7015	7.56438	0	0.187894	1.49912	0.6345	1.75805	0.607863	0	2.17457	0.351854	0.341022	low
TCGA-DU-8168	1.18082	0	0.376735	0.498353	1.59225	2.17463	2.14183	0.179893	3.85933	1.2979	0.259473	low
TCGA-DB-A64W	1.2	1	0	0.500292	0.268075	3.07534	1.12148	0.543397	2.40338	1.12274	0.359122	low
TCGA-HW-8320	3.33425	0	0.123401	0.799999	0.511873	2.48318	0.365693	0	3.35547	0.0388576	0.246326	low
TCGA-FG-8182	1.13973	0	0	0.797096	0.805623	2.49485	0.296311	0.587557	3.21557	0.0806577	0.384147	low
TCGA-IK-8125	3.56438	0	0.0911243	1.30626	1.29331	2.52324	0.935686	0.158466	0.591871	0.0564448	0.588225	low
TCGA-S9-A6U8	8.1863	1	0.335026	1.21735	0	3.0161	0.434775	0.389787	2.28857	0.180275	0.229395	low
TCGA-HT-7476	0.545205	0	0.258459	0.311619	0	1.92627	0.628167	0.301939	1.76256	0.0839282	0.638233	low
TCGA-HT-A4DV	2.16986	0	0.262914	1.45964	0	2.80583	0.809908	0.775346	0.753348	0	0.28171	low
TCGA-TM-A84H	2.53699	0	0.253263	0.528471	0	3.26784	0.986593	0.424062	2.70257	0.0821576	0.159701	low
TCGA-TM-A7CA	2.89863	0	0.275484	0.522458	0.416191	3.15152	0.539134	0	3.10906	0	0.232972	low
TCGA-TQ-A7RJ	3.36712	0	0.321235	1.42557	0.944709	2.58145	0.417488	0	2.76551	0.105946	0.278143	low
TCGA-R8-A73M	4.94795	0	0.159629	1.23149	0.45607	3.70328	1.56174	0.272859	0.828632	0.146916	0.138192	low
TCGA-S9-A7R3	8.25479	0	0.274172	2.03129	0	3.25063	0.591775	0	0.986593	0.132116	0.147807	low
TCGA-DU-8167	1.29041	0	0	0.743041	0.629007	2.28297	0.962586	0	1.84635	0.211137	0.354832	low
