# Supplementary material for: A disulfidptosis-associated long noncoding RNA signature to predict low-grade glioma classification, prognosis, tumor microenvironment, and therapy regimens: Observational study
Source: Medicine (Baltimore). 2024 Aug 23;103(34):e39316. doi: 10.1097/MD.0000000000039316 (PMC11346906; doi:10.1097/MD.0000000000039316)
Supplement: Supplementary file 6 [file medi-103-e39316-s007.xlsx]

## Sheet: Sheet1
Table S6. The samples in test set were divided into HR group (n = 121) and LR group (n = 135)
id	futime	fustat	AC003035.2	AC010157.2	AC010273.3	AC011444.3	AC092667.1	AL450270.1	AL645608.2	LINC01571	riskScore	risk
TCGA-DU-6393	4.34247	1	0.284396	1.22602	3.28868	2.85244	1.32498	0.175429	2.28913	0.340619	0.800099	high
TCGA-HT-A74H	0.20274	0	0.107956	1.07772	1.1604	3.71718	0.546166	1.07512	0.0504669	0.464668	1.3877	high
TCGA-DH-A66G	1.43288	0	0.55768	1.13508	1.4261	2.01142	0.397803	0	1.93859	0.051024	0.953623	high
TCGA-E1-A7YL	1.34795	1	0.550507	0.0604625	2.2299	3.22603	0.2929	1.49534	2.21881	2.44806	16.3788	high
TCGA-CS-5397	0.531507	1	0.447421	0.170822	1.90466	1.1163	0.643949	1.6338	0.321351	0.22231	10.7529	high
TCGA-S9-A6UA	0.487671	1	1.99433	0.0607392	0.671565	0.262674	0.293841	0.871844	0.253384	0.192194	19.5889	high
TCGA-HT-7601	0.419178	0	0.368601	0.619742	2.13478	1.62185	0.421695	0	1.58362	0.272023	3.04248	high
TCGA-DU-6396	6.26301	1	0.125651	0	1.37323	1.89844	0.598651	0	0.34551	0.187768	3.53839	high
TCGA-DB-A4XE	3.12055	0	0.572696	0.881508	2.72559	2.6365	0.83754	0	3.52424	0.334111	0.788852	high
TCGA-E1-A7YK	1.03562	1	0.53037	0.317072	0.770702	2.08246	0.223299	0.707348	1.01171	0.0387171	2.61517	high
TCGA-HT-8104	1.01918	0	0.34301	0.657457	2.14133	2.48491	0.419107	2.56964	0.726657	0.0388576	6.0399	high
TCGA-CS-4941	0.641096	1	0.354114	0.469469	2.75408	3.34115	0.349931	1.92824	0.0889557	0.117695	9.71088	high
TCGA-DU-6404	11.1452	1	0.246753	0.0529723	1.97863	1.97181	0.905043	1.25262	3.85348	1.0579	1.82093	high
TCGA-HT-8018	3.15616	1	0.220825	0.505078	1.03647	1.55969	0.848958	0.198117	0.648373	0.295605	1.75589	high
TCGA-TM-A84I	2.33973	0	0.385597	0.248899	3.68362	2.16996	0.114367	0.240986	3.29053	1.10755	9.73575	high
TCGA-DU-7011	8.76712	1	0	0.614286	1.28966	1.5593	0.542803	0.147828	1.64847	0.103128	1.2174	high
TCGA-S9-A7IS	0.660274	1	0	0	0.66421	2.94456	0.37529	0.408712	2.38662	1.59632	1.90775	high
TCGA-FG-A4MU	0.893151	0	0.451541	0	2.68952	2.70259	0.374956	3.37537	0.562084	0.0529723	20.3861	high
TCGA-FG-A4MT	3.18904	0	0.135666	0.757023	1.33159	2.75664	0.635662	0	1.63371	0.063779	0.689504	high
TCGA-FG-7643	1.67397	0	0.473527	0.403159	1.38145	2.16822	0.525267	0.35242	0.214125	0	3.2245	high
TCGA-HT-8110	1.14795	0	1.41943	0.405992	3.09823	1.3278	0.628167	2.59	0.312549	1.41673	85.6811	high
TCGA-P5-A5F6	0.106849	0	0.139731	0	0	0.284396	0.253021	2.31745	0.640158	0	5.59936	high
TCGA-CS-6669	4.09315	0	1.02567	0.140517	0.304628	1.6863	1.17287	0.480369	0.576087	0.0322419	1.56016	high
TCGA-HT-7474	0.312329	0	0.376179	1.75223	1.12664	1.76239	0.642748	0.339365	0.792855	0	0.69345	high
TCGA-TQ-A8XE	2.6137	1	0.581978	0.834064	2.12261	2.62373	0.669254	0	2.15222	0.0478873	1.06901	high
TCGA-HT-7882	0.309589	1	0.136191	0	0.837055	1.31249	0.0378742	0	0.877823	0.347325	4.5802	high
TCGA-HT-7874	3.09589	0	0.408929	0.959028	1.11876	1.714	0.788769	1.01493	0.643487	0.137635	1.66301	high
TCGA-DB-5279	3.70959	0	0.110631	2.47433	3.83828	2.80246	0.639603	0	0.14978	0.0347792	1.61099	high
TCGA-E1-5304	3.4274	1	0.296311	0.0739573	2.15134	3.66907	0.127105	0	1.85116	0.431249	2.93466	high
TCGA-DB-A75P	1.34795	0	1.43045	0.707171	1.26969	1.44827	0.685626	2.15338	0.198746	0.0352016	7.72739	high
TCGA-S9-A6WM	1.65479	0	0	0.254352	2.80368	2.53047	0.153935	4.25688	0.327802	0.27858	30.3883	high
TCGA-E1-A7YN	1.99178	1	0.637935	0.253626	2.2496	3.26813	0.201257	0.31904	1.12201	0.711142	6.45538	high
TCGA-E1-A7YV	2.70411	1	0.255319	0.181166	1.05422	2.1098	0.790272	0.427177	1.80797	0.406319	1.36058	high
TCGA-HT-A61C	1.47123	1	0.608525	0.133169	1.50299	2.67661	0.907275	1.99592	0.194087	0.329411	5.44954	high
TCGA-HT-7479	3.36164	0	0.108759	0.842939	1.08366	1.88049	0.44159	0	1.64635	0.252537	0.986858	high
TCGA-FG-6692	1.53699	1	0.746915	0.0444641	1.38769	1.20614	1.04173	0	0.551295	0.413161	4.20897	high
TCGA-QH-A6CS	1.61096	0	0.372284	0.396817	0.209017	2.54426	0.14483	2.47022	0	0.0426443	3.97012	high
TCGA-DU-A5TT	2.03562	0	0.941407	1.10131	2.57841	2.90779	0.168514	1.39966	1.06674	0.590913	7.31241	high
TCGA-TQ-A7RP	2.50411	0	0.295723	0.574731	1.91529	1.56023	0.192699	0.62293	0.0492125	0.0330882	7.18764	high
TCGA-HT-7695	1.21096	0	0.260748	1.02489	0.879235	2.31017	0.665848	0.555914	1.5672	0.265077	0.702847	high
TCGA-HT-A5RC	0.443836	1	0.957023	0.168642	1.3195	1.72417	0.100843	3.43488	0.244278	1.07676	41.0145	high
TCGA-DU-A5TP	2.7726	0	0	0	0.641269	2.65086	0.463832	0	1.83919	0	0.80854	high
TCGA-DB-A4XD	3.31507	0	0	0.4246	1.98167	2.87973	0.180403	0	3.22923	0	0.83712	high
TCGA-HT-A618	1.40274	0	0.485736	0.97717	2.00763	2.97409	0.433066	0.439676	1.42959	0.384823	1.85487	high
TCGA-S9-A89V	1.5589	0	0.455649	0.542506	0.988121	2.65595	0.414893	0	0.0794293	0.46289	2.7044	high
TCGA-HT-7691	0.00821918	0	0.207143	1.31852	1.44201	1.72857	0.563451	0	0	0.130008	1.68938	high
TCGA-HT-7480	6.26575	0	0.21176	1.38012	2.39783	2.64316	0.635151	0	2.08263	0.0680516	0.718513	high
TCGA-DU-5851	1.45479	0	0.307312	0.989066	1.76099	2.29219	0.838427	0.358059	1.03548	0.0681893	1.17523	high
TCGA-CS-6668	4.16164	0	0.145351	0.910119	1.94953	2.92237	1.39265	0	0.63914	0.175684	0.707005	high
TCGA-VW-A8FI	0.671233	1	0.885262	0.134352	2.71205	3.15971	0.513491	1.70567	0.421264	1.47472	28.2055	high
TCGA-HT-A5R7	1.68493	0	0.422448	1.06881	1.39056	2.48908	0.513289	0.489235	1.57105	0.272501	1.09469	high
TCGA-FG-A87N	1.55342	0	1.53147	0.0647449	2.63657	2.06929	0.934101	1.79909	2.15698	0.348912	8.8251	high
TCGA-HT-7856	3.25753	0	0.261711	0.27965	0.507414	1.57918	0.906429	0.305795	0.838831	0	1.13915	high
TCGA-DU-A76L	2.23014	1	0.515208	0.0697022	1.43563	1.72155	0.429214	1.54102	0.372395	0.091666	7.91714	high
TCGA-DU-6399	5.47945	1	0	0.530271	1.75129	2.24863	0.510354	0	2.6016	0.111432	0.868119	high
TCGA-HT-7855	1.60274	0	0.230449	0.110764	1.2486	2.23548	0.128557	0	2.86766	0	1.20132	high
TCGA-P5-A5EV	0.0191781	0	0	1.35907	2.14009	2.08858	0.418676	0	1.40898	0.113567	1.16302	high
TCGA-DU-5872	1.45753	0	0.820975	0.249263	0.648051	1.60022	0.400319	0.337311	0.236523	0.0247452	3.83411	high
TCGA-DB-5276	6.07671	0	0.266996	0.599794	1.09146	2.09282	0.523863	0.240009	0.802483	0.0869196	1.62969	high
TCGA-CS-5396	4.46849	0	0.33674	0.53037	2.71592	2.1303	0.437015	0	0.214498	0	6.16072	high
TCGA-DU-5852	0.561644	1	0.642933	0.175557	2.99812	2.32435	0.171079	2.05839	0.279887	0.626019	36.7077	high
TCGA-FG-A4MY	1.97534	0	0.189034	0.403595	1.07909	0.925848	0.461424	0.997979	1.22983	0.0604625	2.86835	high
TCGA-VV-A86M	1.33425	0	0.176323	0.622087	2.03478	3.42502	0.232538	0	3.008	0.162339	0.792831	high
TCGA-P5-A780	0.19726	0	0.0962619	0.326882	0.821302	2.23011	0.395611	0.452279	2.16018	0	0.890245	high
TCGA-FG-A60L	1.79452	0	0.281906	0.844466	1.34642	3.64978	0.606537	0.656359	1.63101	0.178619	0.69819	high
TCGA-HT-7880	0.443836	0	0.234133	0.698396	0.246955	2.21664	0.325386	0.143524	1.33239	0.0255958	0.738678	high
TCGA-TM-A84B	2.07671	1	0	0.480679	3.49805	4.29083	0.645517	0.747258	0.667756	1.36311	7.9998	high
TCGA-HT-7608	1.83836	0	0	2.11086	0.674461	1.38217	0.313014	0	0.141433	0.156526	0.676858	high
TCGA-HT-7469	0.961644	1	0.652509	0.560226	1.96639	3.46497	0.577731	0.267356	3.53864	3.34419	4.53074	high
TCGA-DH-5143	3.83836	0	0	1.24884	1.83839	2.37926	0.376846	0	1.40016	0.24184	1.07944	high
TCGA-E1-A7YQ	4.32329	1	0.939753	0.0662614	2.59108	1.20845	0.410884	2.32054	1.1155	0.613437	30.7085	high
TCGA-DU-A7TB	4.29315	0	0.285816	0.344033	0.857742	1.52431	0.498455	1.0285	0.0473988	0.093425	3.92555	high
TCGA-DU-5855	0.567123	0	0.349592	0.914411	1.20614	1.74373	0.504061	0.217479	1.69466	0.0396999	1.03616	high
TCGA-DU-7010	1.24932	1	0.485118	0.198368	2.71997	1.34517	0.912267	0.649937	2.16733	0.343237	4.30018	high
TCGA-TM-A84F	4.92055	0	0.412944	1.04914	1.63534	1.27471	0.236829	0.258941	0.971001	0.139208	2.89912	high
TCGA-FG-A87Q	0.476712	0	0.288654	1.88963	2.80391	2.52188	0.0835197	2.78952	0.204141	0.0479571	6.23622	high
TCGA-E1-5319	7.96438	1	0.764431	1.38422	1.37083	1.04879	0.936139	0.438719	0.542605	0	1.4965	high
TCGA-CS-6186	1.47397	1	0	0.881978	1.69385	2.54097	0.0536674	0	0.132906	0.0607392	2.77327	high
TCGA-HT-A614	0.224658	0	0.167872	1.017	1.36098	3.20032	0.614851	1.67645	2.26604	0.680954	0.911711	high
TCGA-HW-7486	4.71507	0	0.113834	1.30801	1.03125	1.93108	0.613909	0.369941	0.792772	0.0706641	0.822115	high
TCGA-FG-A4MW	1.53151	1	0	0.183201	1.11597	1.81443	0.161694	0	0.620774	0.124063	3.21056	high
TCGA-HT-7471	0.0109589	0	0	1.05991	1.90912	0.844627	0.8746	0	1.80459	0.295253	1.16777	high
TCGA-DU-5849	1.2137	0	0.270708	0.708585	1.06571	2.51465	0.704518	0	1.5613	0.0299829	0.674156	high
TCGA-DU-8165	1.59452	0	0.489235	0.389677	5.13795	4.07457	0.556601	2.19937	0.453439	1.57211	71.1684	high
TCGA-DU-6403	0.969863	1	0.450697	0.373843	2.97198	2.60973	0.79917	0	1.01956	0.291721	4.28801	high
TCGA-FG-A710	3.05479	0	0	1.32619	1.15756	3.00069	0.594166	0.545573	0.68724	0.211386	0.704665	high
TCGA-HT-A74L	0.920548	0	0.408929	1.34948	2.66391	3.2887	0.207018	0	2.31397	0.0356239	1.03291	high
TCGA-E1-A7YU	0.0630137	1	0.127237	0.853756	2.68237	2.66207	0.319734	0.577441	1.91942	0.153935	2.25932	high
TCGA-E1-5322	10.8986	1	0.305329	0.367147	1.58395	2.0695	0.551196	0	1.89293	0.224164	1.61915	high
TCGA-HT-8019	2.75068	0	0.477574	0.380064	0.603692	1.34511	0.660655	0.301939	0.182184	0	2.35527	high
TCGA-DU-7009	12.863	1	0.192447	1.43803	1.3065	2.01967	0.488618	0.592541	1.54037	0.0311128	0.736186	high
TCGA-HT-7482	8.91233	0	0.342555	0.83374	1.50858	1.95215	0.972104	0.212881	1.8211	0.0388576	0.741841	high
TCGA-DU-7290	0.863014	1	1.43765	0.22132	3.85138	2.67647	0.497229	2.01496	0	1.67731	132.374	high
TCGA-FG-8181	2.36164	0	0.206768	0.547647	0.892974	0.411426	0.752149	0.497127	0.416624	0	2.52973	high
TCGA-DU-7007	5.24658	1	0.128161	0.378068	3.50204	2.13123	0.887369	0	2.05088	0.26135	3.23162	high
TCGA-FG-7636	1.49041	0	0	1.37161	2.47534	2.46145	0.444137	0.226878	1.12545	0.1595	1.53479	high
TCGA-FG-5964	4.35068	0	0.422771	0.436268	0.857185	2.47425	0.830985	0.203514	1.06364	0.0731347	0.991559	high
TCGA-HT-7609	3.83288	0	0.113434	0.779638	1.11789	2.60462	0.287236	0	0.953004	0.104337	1.22007	high
TCGA-DU-7014	9.78356	1	0.351176	0.35558	0.232906	1.93844	0.374845	0.135009	1.24738	0.0478175	1.13255	high
TCGA-E1-A7YY	12.1781	1	0.432318	0.215492	0.502331	1.08576	0.62368	0.552377	0.355806	0.0750534	2.8893	high
TCGA-E1-A7Z2	1.09041	1	0.221444	0.205267	2.18859	3.40489	0.440633	2.62471	0.179893	0.0360461	7.83667	high
TCGA-DB-A64L	2.01644	0	0.602647	0.609471	1.57396	1.7835	1.00339	0.2444	0.833983	0	1.72435	high
TCGA-DB-A4XH	2.63562	0	0.100305	1.17754	0.849119	1.97508	0.588996	0	0.813935	0.0621217	0.719946	high
TCGA-HT-8106	0.00821918	0	0.501719	0.583423	0.481816	1.04879	0.417704	0	0.906968	0.0361868	1.74686	high
TCGA-P5-A72U	0.0191781	0	0.118758	0.439357	1.47124	1.07217	0.216238	2.51979	0.234624	0.0373119	10.1859	high
TCGA-CS-4944	5.00822	0	1.07032	1.42755	1.2966	0.986593	0.102994	0	0.703898	0.0398403	3.1117	high
TCGA-S9-A7IZ	1.66575	0	0.122739	1.18218	1.26987	2.37429	0.654161	0.21176	1.16305	0.0762854	0.704718	high
TCGA-DU-A7TJ	0.0465753	0	1.28653	0	3.24723	2.60029	0.187008	3.36927	0.750178	1.02616	95.7497	high
TCGA-FG-A70Y	2.37808	0	0.119555	0.711319	0.350045	2.67052	0.301705	0.691802	1.46415	0	0.696781	high
TCGA-DB-5273	6.83014	0	0	0.483571	1.84523	0.693052	0.576183	0	1.75326	0.371057	2.67226	high
TCGA-KT-A7W1	1.2	0	0.644871	0.119821	2.33059	1.38366	0.235114	2.54819	0.379399	0.487281	33.1487	high
TCGA-HT-7854	3.29041	0	0.45586	0.892585	1.02389	2.47926	0.104337	0.732486	0.173127	0.117961	2.86873	high
TCGA-DU-A5TS	2.6411	0	0.232047	0.644318	0	2.40526	0.160146	0.208268	0.525067	0	1.06717	high
TCGA-E1-A7YS	1.27671	1	0	1.13527	3.57869	2.27769	0.645517	0	2.26721	0	1.59223	high
TCGA-CS-5395	1.75068	1	0	1.16176	1.4878	1.86916	0.115566	0	0.510962	0.760434	2.99393	high
TCGA-HT-7689	1.24658	0	0.125783	1.9146	1.29101	1.4621	0.399007	0	0.80719	0.0780633	0.775592	high
TCGA-DU-7012	0.545205	1	0.894604	0.569491	3.42059	3.16551	0.174406	2.60822	0.177599	0.884246	43.6769	high
TCGA-P5-A5F1	0.490411	0	0.300885	1.83398	1.76345	2.31406	0.284988	0	0.455544	0	1.15011	high
TCGA-HT-7477	2.02192	0	0.421479	0	2.45754	2.60552	0.165815	1.77222	0.89033	1.74403	33.6798	high
TCGA-S9-A89Z	1.70685	0	0.171463	0.0816123	1.58746	1.99008	0.886823	0.535257	1.21891	0.107152	2.10353	high
TCGA-DU-A7TD	0.624658	1	0.789604	0.476952	3.12406	0.333424	0.443076	0	0.584866	0.103263	17.492	high
TCGA-KT-A74X	1.2	0	0.0911243	1.64731	0.390227	2.16633	0.867343	0.301002	1.3921	0.261952	0.250289	low
TCGA-WY-A858	3.66301	0	0	0.521553	0.322159	2.55824	0.572793	0	3.12826	0	0.221218	low
TCGA-QH-A6CU	1.23562	0	0.764516	2.56645	0.397584	2.51182	0.915865	0.616452	0.0955869	0.126312	0.279126	low
TCGA-DU-6397	3.83836	1	0.438506	0.712508	0.993711	1.79516	1.18732	0	1.46184	0.0414533	0.598042	low
TCGA-QH-A6X3	0.857534	0	0.233888	0.648926	1.56467	2.5141	0.671022	0	2.58806	0	0.589198	low
TCGA-DB-A64P	2.50959	0	0.4336	1.11882	0.762561	2.50924	1.09255	0	1.30077	0	0.338094	low
TCGA-EZ-7264	3.29041	0	0.111298	1.39358	0.819668	2.58089	1.92881	0	0.853996	0.575603	0.181851	low
TCGA-P5-A77W	1.6	0	0	0.516822	0.296898	2.27766	0.87342	0	1.04879	0.0313952	0.491297	low
TCGA-HT-A619	1.78356	0	0	1.44005	0.77905	3.27559	0.910119	0	1.87943	0	0.145109	low
TCGA-HT-7690	0.00821918	0	0	0.62527	1.5211	1.95621	0.980318	0	2.70872	0	0.434693	low
TCGA-FG-8185	1.1863	0	0.0969365	0.132511	0.634686	3.35535	0.516519	0.168385	2.26837	0.117695	0.528579	low
TCGA-TM-A7C5	4.10959	0	0	1.53082	0	2.11163	0.376513	0	2.03267	0	0.191761	low
TCGA-HT-7684	0.50411	0	0.423955	1.55026	0.492725	2.52474	0.377179	0	0.257373	0	0.654459	low
TCGA-S9-A6UB	10.3041	0	0.171975	1.42879	0.264476	3.00876	1.47077	0	3.00126	0.158337	0.048505	low
TCGA-RY-A843	0.172603	0	0.273337	2.06133	0	2.91715	0.806283	0.168385	1.91376	0.0600474	0.085149	low
TCGA-RY-A83Y	0.454795	0	0	1.78262	1.18922	2.88928	1.33228	0	1.42487	0.0499095	0.138733	low
TCGA-E1-A7Z6	2.69589	1	0.41738	2.54743	1.27608	2.75455	0.124725	0.261952	1.50681	0.227618	0.391211	low
TCGA-TQ-A7RK	3.67397	0	0.128205	0.233438	0.351364	2.53246	0.618646	0	2.57639	0.166673	0.423132	low
TCGA-TQ-A7RG	1.6411	0	0.167872	1.87731	1.24665	2.82365	0.763497	0.286526	1.60056	0.104873	0.268225	low
TCGA-DB-A4XA	1.56986	0	0.156526	1.90554	0.62882	2.93085	0.353436	0.267835	1.12393	0.0496308	0.305435	low
TCGA-S9-A7IY	1.9589	0	0.143916	2.47111	1.66303	2.12747	0.794104	0	1.24336	0	0.268418	low
TCGA-CS-6667	4.02466	0	0.0897693	1.16582	0.940129	3.09869	0.96414	0	2.26469	0.0556122	0.18241	low
TCGA-TM-A7CF	5.44932	0	0.203953	0.884285	0.463099	2.59024	0.409853	0.842496	2.03009	0.0992952	0.538418	low
TCGA-FG-6689	1.24384	0	0.284988	1.32774	1.02942	2.1972	0.477056	0.175812	1.68468	0.0316775	0.560234	low
TCGA-E1-5311	11.189	1	0.558268	1.41673	1.00087	2.71497	0.488206	0	2.30594	0	0.343966	low
TCGA-RY-A840	2.33973	0	0.138552	2.26616	2.45565	3.53346	0.837459	0	1.10628	0	0.327489	low
TCGA-TQ-A7RV	5.11781	0	0.45191	1.00497	0.105812	2.39966	0.509645	0	2.57151	0.0209822	0.250751	low
TCGA-HT-7472	0.00273973	0	0	1.20702	0.522658	2.51278	0.45386	0.217851	2.79681	0.116232	0.222144	low
TCGA-HT-7602	2.48767	0	0	1.17185	0.62293	2.60741	0.753519	0.931532	1.42787	0.0729976	0.405185	low
TCGA-DH-A7UV	1.55068	0	0	1.32935	1.3372	3.15163	0.404031	0	3.04138	0.102188	0.234096	low
TCGA-E1-A7YO	6.25205	1	0	1.1415	1.4298	2.89416	0.746915	0.427606	1.81844	0.122739	0.463008	low
TCGA-FG-6691	3.44384	0	0	0.707525	1.79627	2.56113	0.692427	0	2.33385	0.0398403	0.635467	low
TCGA-DU-7018	2.55616	1	0.0867838	0.825134	0.259544	2.68805	1.13855	0	1.6318	0.0270125	0.201253	low
TCGA-TQ-A7RF	1.78082	0	0.298776	1.88912	0	2.98143	0.519441	0	1.93176	0.0497702	0.119677	low
TCGA-HT-A5RB	0.00821918	0	0.134089	0.742869	0.389126	1.97111	0.478506	0.230695	2.74502	0.0423642	0.367234	low
TCGA-FG-A6J1	1.36986	0	0.285935	1.99299	1.259	4.04363	0.980757	0.257131	0.829525	0.30381	0.228349	low
TCGA-F6-A8O3	0.0191781	0	0	2.43898	0.166073	3.1787	1.05262	0	2.41116	0.129349	0.0340504	low
TCGA-DU-A6S8	1.85753	0	0.141433	0.853996	1.39917	2.88751	1.27172	0.242938	1.72674	0.0881416	0.361743	low
TCGA-DH-A7UT	1.45479	1	0.300299	1.80999	2.0445	3.31027	0.356369	0	2.07104	0.0985543	0.460089	low
TCGA-DU-A7TC	3.11507	0	0.196229	0.555816	0.856149	2.69138	0.719753	0.17594	1.74369	0.0318186	0.575107	low
TCGA-QH-A65R	1.26301	0	0.206768	1.21051	1.07183	2.79512	0.582845	0	1.67152	0	0.417352	low
TCGA-S9-A7R4	2.50411	0	0.118227	0.305912	0	2.2198	0.522859	0	2.416	0	0.378349	low
TCGA-RY-A845	1.63288	0	0.347892	1.59024	1.10802	3.25773	0.966504	0.404467	2.72535	0.0779266	0.145033	low
TCGA-HW-7489	3.45753	1	0.311503	1.05228	0.921132	2.0938	0.899021	0.192825	1.31516	0.03492	0.547665	low
TCGA-P5-A72X	1.10411	0	0	1.01935	0.49416	1.67911	0.37829	0	1.82705	0	0.498964	low
TCGA-CS-5393	3.34795	0	0	0.625083	1.30381	2.59426	0.560617	0.201132	2.22965	0.0366088	0.623365	low
TCGA-DU-A5TW	2.08219	0	0.148869	0.4336	0.89786	3.07835	0.690819	0	2.10618	0.179893	0.501009	low
TCGA-S9-A7QZ	2.26301	0	0.22231	0.998773	0.732747	2.99226	1.22971	0.374733	2.65894	0.139862	0.154625	low
TCGA-DB-A4XG	6.07945	0	0.468114	1.34818	2.01632	2.95832	1.02262	0	1.80678	0.159758	0.500918	low
TCGA-TM-A7C4	4.0274	0	0.364684	1.62152	1.24556	2.09933	0.69537	0.423632	1.92026	0.0416635	0.430677	low
TCGA-DU-5871	1.57808	0	0.225645	1.24221	0.621056	2.15192	0.32262	0	1.68997	0.141956	0.537693	low
TCGA-DH-A66B	3.50411	0	0	0.442758	0	2.40381	0.309991	0	2.65469	0	0.327125	low
TCGA-P5-A735	0.8	0	0.182311	1.16453	0.279768	1.72574	0.521051	0	2.33216	0	0.29106	low
TCGA-E1-A7YH	7.76712	1	0.332507	1.21058	0.971663	2.93765	0.661202	0.547351	2.27322	0	0.328481	low
TCGA-FG-8188	1.24658	0	0.165944	0.96739	1.64662	2.91209	0.444561	0	2.47124	0.103665	0.567734	low
TCGA-HW-7490	3.8	0	0.1141	1.51581	0.335369	2.65304	0.716069	0	0.998629	0.13829	0.272084	low
TCGA-S9-A6WH	3.2137	0	0.177982	0.885574	2.94077	2.95423	1.65819	0	2.07526	0.214747	0.541702	low
TCGA-S9-A6WL	2.59178	0	0.135404	1.51617	0.833578	1.42573	0.843823	0.232906	2.09244	0.0427844	0.302886	low
TCGA-S9-A6WP	1.55342	0	0.483468	1.09599	0	2.44172	1.03555	0.359971	2.05318	0.10165	0.197478	low
TCGA-TM-A84G	3.3863	0	0.157302	1.00641	2.81584	2.50785	1.81213	0	1.42567	0.14483	0.588008	low
TCGA-DU-8166	1.4137	0	0	1.2529	1.26454	2.1989	0.606537	0	2.50678	0.182438	0.366204	low
TCGA-S9-A6U2	2.48767	0	0	1.44753	0.948975	2.25157	0.732834	0	1.53695	0.237441	0.367285	low
TCGA-QH-A6CY	1.11781	0	0.223052	1.65892	0.339935	1.57012	0.925999	0.375846	0.506602	0.106482	0.422367	low
TCGA-FG-7637	3.33973	0	0.444243	0.735436	1.44318	2.3376	0.978635	0	2.21079	0.0391384	0.555102	low
TCGA-HT-7605	0.380822	0	0.178747	2.02485	0	2.13386	0.665029	0.555325	0.611456	0.240375	0.28867	low
TCGA-DU-A7TI	3.2411	1	0.152119	1.01785	1.37301	2.74726	1.03372	0	2.05426	0.0482362	0.322335	low
TCGA-FG-A4MX	1.5589	0	0	0.371615	0	4.0416	0.263155	0.812539	2.09754	0	0.34325	low
TCGA-HT-7676	0.0136986	0	0	1.04257	0.507516	2.20119	0.53834	0	2.10343	0.40523	0.400848	low
TCGA-HT-7875	0.0273973	0	0	2.5303	1.36087	3.03947	1.3122	0.197111	1.47882	0.0708015	0.0864695	low
TCGA-VM-A8CF	1.66849	0	0.322736	1.93776	0.262072	3.41468	0.305912	0.290542	0.156655	0.385597	0.45322	low
TCGA-DB-A75M	1.49041	0	0.576087	0.929715	0	2.7389	0.754374	0	2.39663	0.0840643	0.212581	low
TCGA-S9-A6U9	7.99452	0	0	0.980318	0	1.74773	0.289598	0.218347	1.27935	0.0787464	0.584307	low
TCGA-FG-5962	3.98082	0	0	2.69435	1.05527	2.15403	1.01942	0.202888	0.844225	0.208517	0.165607	low
TCGA-FN-7833	2.29315	0	0.135929	1.37512	0.835924	2.87725	0.180148	0	1.29054	0.0429244	0.535498	low
TCGA-DU-5853	1.11507	0	0	1.40474	0.191563	2.27134	0.679244	0	2.26975	0.0388576	0.154835	low
TCGA-TM-A84T	1.98356	0	0	0.414785	0.219215	2.75463	0.256407	0	3.02774	0	0.300334	low
TCGA-HW-8322	2.07671	0	0	1.31237	0.16954	3.44868	1.06943	0.35558	2.67498	0.223917	0.0778994	low
TCGA-TM-A84O	2.76986	1	0	2.1433	1.14594	2.822	0.818032	0.662023	1.97012	0.137372	0.16872	low
TCGA-HT-7884	0.939726	0	0.681584	1.6172	1.79398	2.8643	0.639047	0.206143	2.76583	0.0740944	0.379129	low
TCGA-HT-7485	0.334247	0	0.125651	2.05214	0.901494	2.29258	0.316146	0	1.30941	0.152248	0.367996	low
TCGA-CS-4938	9.79178	0	0.116099	1.32544	0.736129	2.59072	0.645056	0.200504	0.601601	0.140648	0.570085	low
TCGA-RY-A83X	2.5726	0	0.115166	1.81893	0.481506	3.1132	0.640806	0.529871	2.1132	0.0714881	0.142597	low
TCGA-DU-7302	5.02466	0	1.04236	1.76265	0.418784	2.58309	0.846794	0	0.808426	0.294665	0.431302	low
TCGA-HT-A74K	1.27945	0	0.14496	0.369829	0	3.54056	0.975997	0.956428	0.903115	0	0.408795	low
TCGA-S9-A6U6	2.92877	0	0	0.894294	0.553262	3.02499	1.07615	0.232047	2.9668	0.0426443	0.118627	low
TCGA-DB-A75L	0.936986	0	0.109695	1.7817	1.32516	3.29168	0.467279	0.189666	1.55203	0.067914	0.324184	low
TCGA-VM-A8CA	1.12603	0	0.128425	2.6301	0.9164	3.37402	0.946207	0	0.145873	0.0798389	0.147265	low
TCGA-FG-8186	1.33425	0	0.469678	1.85431	1.24829	2.03207	0.44615	0	2.66086	0.121944	0.323245	low
TCGA-DB-5277	4.23836	1	0	0.465295	1.01471	1.36278	1.74235	0	2.25617	0.562181	0.372593	low
TCGA-TM-A84L	3.40274	1	0.302173	1.60417	1.60222	2.24543	0.46069	0	2.43189	0.0504669	0.437463	low
TCGA-DU-6395	4.08493	1	0.191815	0.669027	1.36854	2.26529	0.911116	0	2.36398	0.148739	0.528349	low
TCGA-P5-A5F0	0.786301	0	0	1.38272	0.223917	2.40613	0.822118	0	1.63371	0.0458623	0.181666	low
TCGA-VM-A8CH	1.95616	0	0.393087	0	0.582749	3.43807	0.719227	0	2.8257	0.0453032	0.375029	low
TCGA-S9-A7J1	0.682192	0	0	1.86319	1.04963	1.28806	0.907583	0.262794	1.41597	0.0957219	0.345223	low
TCGA-DU-6400	0.10137	1	0.275603	0.439144	1.41814	1.56238	1.74872	0.169797	1.56457	0.0606008	0.564812	low
TCGA-TQ-A7RW	2.24932	1	0.337083	1.22318	2.11979	3.2412	0.647821	0	2.67548	0.528371	0.596114	low
TCGA-QH-A6XA	1.37534	0	0.133169	1.22503	1.85324	2.72098	0.475604	0	2.40387	0.198871	0.586356	low
TCGA-QH-A6X9	0.158904	0	0.121015	0.853437	1.48944	2.40885	0.790939	0	2.38502	0.0751903	0.478172	low
TCGA-CS-4943	3.03014	1	0	0.644318	0	2.63951	1.0082	0	2.84575	0.545277	0.168876	low
TCGA-P5-A733	1.13425	0	0.168385	1.90296	0.577151	1.21785	0.22231	0	1.19453	0.0535284	0.542595	low
TCGA-TQ-A7RI	0.169863	0	0.280481	1.42326	2.2485	3.13988	0.900413	0	1.75749	0.0465609	0.495212	low
TCGA-FG-A60J	1.23014	0	0	1.23272	1.83512	1.93051	1.22157	0.622368	1.8614	0.0863762	0.494204	low
TCGA-DB-A64U	2.31781	0	0.379399	1.76685	1.28327	2.97653	0.490365	0.236952	1.45565	0.0858325	0.434138	low
TCGA-VM-A8CE	3.26301	0	0.256407	1.77446	0.54962	2.53384	0.556993	0	1.76672	0.0422241	0.217834	low
TCGA-DB-A64Q	0.49863	0	0.446574	1.53371	2.27605	2.68681	1.46347	0	1.47004	0	0.382485	low
TCGA-P5-A5F2	0.663014	0	0.596363	1.66485	0.573471	2.02492	0.607484	0	0.970927	0.0875986	0.495168	low
TCGA-DH-A7US	1.93425	0	0.264717	1.86612	1.08406	3.68483	0.982291	0.237808	1.74377	0.0861044	0.142141	low
TCGA-DU-A6S2	2.12877	0	0.259182	0.787098	0.833254	1.30737	1.0234	0	1.85212	0.0842004	0.544372	low
TCGA-S9-A6TS	5.18082	1	0.124196	0.457121	0.651867	2.98692	0.367595	0.214125	2.34184	0	0.498683	low
TCGA-FG-6690	3.54521	0	0.12618	1.40218	0	2.69615	0.504061	0	2.53809	0.0396999	0.133397	low
TCGA-DU-7294	7.86027	0	0.126576	1.53695	1.2087	2.51415	1.00849	0.218099	2.39432	0.0398403	0.190267	low
TCGA-WY-A85D	3.14247	0	0.391328	2.0894	0.993058	3.40128	0.116232	0	1.70354	0.08882	0.291059	low
TCGA-FG-A6IZ	1.25205	0	0	1.40675	1.00339	3.0394	1.73366	0	0.938022	0.402722	0.168857	low
TCGA-WY-A85E	1.73425	0	0.320658	1.5036	1.44031	3.30502	1.25363	0	2.67559	0.139339	0.132701	low
TCGA-HW-7491	5.69315	0	0	0.919988	0.849839	2.50724	0.538935	0	2.97653	0.300299	0.305156	low
TCGA-HW-A5KL	2.40548	0	0.361656	0.94058	1.16678	2.47931	0.132116	0.172231	2.92568	0.0614306	0.620331	low
TCGA-DU-A6S3	1.79726	0	0	0.586789	0.735955	2.01767	0.536948	0.200504	1.98193	0.0720372	0.645279	low
TCGA-HW-8321	3.54521	0	0.209641	0.554442	0.903038	2.91305	0.687419	0.503552	3.2744	0.0999011	0.318239	low
TCGA-HW-7493	5.7726	0	0.129481	2.23967	0.922502	1.68365	0.541019	0.586404	1.49871	0.119157	0.339493	low
TCGA-HT-8114	2.84932	0	0.233029	1.78718	1.3667	2.3234	0.572987	0	3.41656	0.0753273	0.175122	low
TCGA-TQ-A7RN	2.81096	0	0.202762	1.45354	0.443288	2.93064	0.921055	0	1.89782	0	0.143879	low
TCGA-TQ-A7RR	2.15616	0	0.279531	1.36558	0.422018	2.74921	0.546364	0	2.07984	0	0.222355	low
TCGA-S9-A7J2	0.169863	0	0.25411	1.64662	0.385265	2.71576	0.787349	0	1.73777	0	0.161673	low
TCGA-HW-7495	2.95342	0	0.397912	1.65389	0.418352	2.96359	1.09734	0	0.941106	0	0.176889	low
TCGA-R8-A6ML	7.83562	0	0.236584	1.5098	1.43226	1.44201	1.27178	0.397365	1.49231	0	0.4184	low
TCGA-DH-5142	5.32329	0	0	0.922731	0.57289	2.92041	0.411752	0	1.37329	0.129217	0.482945	low
TCGA-DB-A64X	1.54247	0	0	0.729444	0.772984	3.17385	0.656542	0	1.26784	0	0.448372	low
TCGA-DU-A76R	1.77534	1	0.825053	2.84394	1.96798	2.76209	0.675455	0	0.861003	0.0419438	0.39266	low
TCGA-HT-A615	1.41096	0	0.149389	1.14176	2.04254	2.50373	1.30317	0.255924	1.59488	0.0930192	0.511334	low
TCGA-HT-8109	0.463014	0	0	1.8437	1.53282	2.27137	0.849439	0.203514	1.21649	0.0370307	0.373436	low
TCGA-TQ-A7RU	2.8274	0	0.157691	1.00856	1.50386	3.30858	0.612305	0	1.66312	0	0.511374	low
TCGA-S9-A6TY	2.94795	0	0.303927	2.03492	0.80331	3.32739	0.960882	0.187894	2.11263	0	0.0964325	low
TCGA-HT-7473	1.37808	0	0.123269	1.55213	1.50731	2.02031	0.988703	0	1.54493	0.184344	0.417916	low
TCGA-HT-8111	0.0191781	0	0.236707	0.928958	0.359858	2.08587	0.633943	0.212507	1.99895	0.149129	0.412969	low
TCGA-DU-8163	1.72329	0	0.138683	1.08148	1.83406	1.44821	0.747516	0	2.71411	0.0437644	0.605556	low
id	futime	fustat	AC003035.2	AC010157.2	AC010273.3	AC011444.3	AC092667.1	AL450270.1	AL645608.2	LINC01571	riskScore	risk
