# Supplementary material for: A disulfidptosis-associated long noncoding RNA signature to predict low-grade glioma classification, prognosis, tumor microenvironment, and therapy regimens: Observational study
Source: Medicine (Baltimore). 2024 Aug 23;103(34):e39316. doi: 10.1097/MD.0000000000039316 (PMC11346906; doi:10.1097/MD.0000000000039316)
Supplement: Supplementary file 7 [file medi-103-e39316-s008.xlsx]

## Sheet: Sheet1
Table S7. The total sample can be divided into HR group (n = 249) and LR group (n = 264)
id	futime	fustat	AC003035.2	AC010157.2	AC010273.3	AC011444.3	AC092667.1	AL450270.1	AL645608.2	LINC01571	riskScore	risk
TCGA-FG-A6J3	1.85479	0	0	0	1.9982	1.46775	0.212258	1.72535	0.6469	1.42846	25.5654	high
TCGA-DB-A64O	2.12329	1	0	0.74373	3.36482	1.95338	0.577538	2.73207	0.115965	1.05693	27.1478	high
TCGA-QH-A65S	0.210959	0	0.151729	1.47954	1.3705	2.52324	0.376735	0	1.06378	0.266876	0.829248	high
TCGA-DU-8161	1.97808	1	1.64381	0.931229	3.12984	1.81885	0.443713	0	0.571434	1.10715	22.4369	high
TCGA-S9-A6U0	2.03288	1	0.610983	0.0851527	2.90566	1.09031	0.64865	2.31875	0.0844725	0.164529	31.1878	high
TCGA-HT-A74J	0.876712	0	0.244035	1.15834	1.46336	2.94692	0.482229	0.409364	0.914871	0.11703	1.02963	high
TCGA-TQ-A7RM	3.05753	0	0.333882	0.31034	2.95567	3.19821	0.482435	0.388465	2.69133	0.339365	2.43151	high
TCGA-DU-7304	1.94247	1	0.333023	0.994	0.939114	2.8777	0.968717	0.141629	0.962845	2.36375	2.09788	high
TCGA-IK-7675	1.58356	1	0.212632	0.101919	1.91697	3.08463	0.513491	0.359184	1.90412	0.101381	1.75632	high
TCGA-FG-7634	1.27945	0	0	1.10313	2.55385	2.16614	1.27399	0.227248	1.48388	0	0.758469	high
TCGA-HW-7487	3.7863	0	0.530271	0.916247	0.770533	2.31142	0.953452	0.480679	0.9241	0.063779	0.737855	high
TCGA-E1-5302	4.17808	1	0.127633	1.88213	1.97816	2.31095	0.431463	0.219958	1.61988	0.294077	0.738039	high
TCGA-DU-5847	1.50137	0	1.79294	0.418676	3.14318	2.55785	0.135272	0.572987	0.370053	0.29066	30.2252	high
TCGA-HT-7694	0.575342	0	0.406972	1.11377	1.67848	1.54557	0.502432	0.195348	0.397036	0.103934	2.50943	high
TCGA-DU-7298	1.57808	1	0.419107	0.432532	2.69826	2.02428	0.626953	0.378512	1.63269	0.0724489	3.56049	high
TCGA-HT-A61B	1.46027	0	0.147437	0.375957	1.90176	3.10551	0.809991	0	2.18434	0.640713	1.11201	high
TCGA-HT-7693	1.46027	0	1.98065	1.23769	2.31869	3.37141	0.934026	0	0.764601	0	2.15646	high
TCGA-HT-7603	1.93151	0	0.4755	1.08107	0.99458	2.0624	1.34142	0.874915	0.146786	0.0997665	0.897629	high
TCGA-DH-5141	2.65205	0	0.0859685	0.95211	0.573568	2.45267	0.200128	0	0.493237	0.0268709	1.01227	high
TCGA-HW-8319	3.31233	1	0	1.5593	2.97163	2.98512	0.440102	0.198368	2.44681	0.382612	0.923312	high
TCGA-S9-A7R7	8.21918	0	0.356933	1.1139	1.69153	1.76736	0.154842	0	0.797677	0.174534	2.60133	high
TCGA-RY-A83Z	0.824658	0	0.715893	0.31823	2.79817	4.53881	0.758474	0.965766	1.20044	0.638027	3.81539	high
TCGA-HT-7902	2.61918	0	0.590818	0.584866	0.427284	2.64722	0.533663	1.41857	0.895303	0.0926134	1.45729	high
TCGA-DU-5870	15.1945	0	0.0608775	1.28309	1.97576	2.8129	0.516721	0	0.835479	0.0587321	1.04063	high
TCGA-DH-5140	1.66301	1	0.72927	0.119821	3.24963	1.38399	0.855432	1.32504	0.620399	0.0805212	16.3708	high
TCGA-DU-7013	0.736986	1	1.30018	0	3.32938	0.730662	0.621712	1.8494	0.611833	1.71431	132.353	high
TCGA-DU-6542	0.2	0	0.694122	0.424062	1.46843	1.6402	0.583904	0.286881	1.91449	0	1.87893	high
TCGA-P5-A5EY	0.19726	0	0.886511	0.925848	1.38869	1.39824	0.323428	0.681944	0.346872	0.0368901	4.50033	high
TCGA-CS-6665	4.29589	0	0	0.166458	1.49907	1.94126	0.335483	0.704518	2.18244	0	1.82041	high
TCGA-DU-6407	7.87671	1	0.640775	0.361394	1.82193	1.93177	0.601633	0.152681	3.09095	0.603533	1.70842	high
TCGA-E1-5318	6.51781	1	0	0.612494	0.541812	1.70155	0.238909	0	1.96669	0.081885	0.793674	high
TCGA-HT-A74O	0.00821918	0	0	0.352871	0.750521	2.53167	0.501923	0	1.28339	0.365916	1.07349	high
TCGA-VV-A829	3.08767	0	0.264717	0.503654	1.08427	3.23446	0.746485	0	0.907198	0	0.804551	high
TCGA-HT-8563	2.35616	0	0	0.573471	0.642471	1.32884	0.250962	0	0.569977	0.147828	1.97339	high
TCGA-HT-7686	3.56164	0	0.597221	0.558464	1.78425	1.86211	0.254836	0.449007	1.7321	0.248535	3.31	high
TCGA-HT-7616	0.0191781	1	1.56662	0.359071	2.73359	1.03598	0.642563	0	1.06619	0.0531113	11.6689	high
TCGA-QH-A6XC	1.39178	0	0.241718	0.171335	1.37518	1.90076	0.452279	0.216982	0.369606	0.115832	3.82391	high
TCGA-FG-8189	1.87671	0	0.155749	0.451857	0.786178	0.982875	1.13514	0.491391	0.476122	0	1.37282	high
TCGA-HT-A5RA	2.27945	0	1.64316	0.428142	1.37178	2.16273	0.620962	0	0.893052	2.41975	16.3718	high
TCGA-DU-A5TU	2.18082	0	1.65173	0.889629	1.79722	3.19096	0.878608	0.230572	0.849359	0.646347	2.9517	high
TCGA-TM-A7C3	4.56438	1	0.853916	1.08161	2.95148	3.39364	0.493032	2.35946	1.16768	0.799087	7.97656	high
TCGA-S9-A7IX	2.24384	1	0.626953	0.237808	2.03171	1.80641	0.416624	0	0.122871	0.130931	7.70113	high
TCGA-S9-A7R2	0.865753	1	0.262433	0.905967	2.84463	3.95693	0.248535	4.07095	0.155879	1.4204	25.3699	high
TCGA-HT-7481	7.99452	0	0.325732	0.79859	1.45633	1.89224	0.862352	0.379177	1.8585	0.417164	1.08426	high
TCGA-HT-7857	0.0191781	0	1.01321	0.0553345	1.65887	0.627794	0.156008	3.37383	0.0277203	0.142348	47.7811	high
TCGA-DU-7299	3.66849	1	0.952781	1.76056	2.59256	2.36771	0.588421	0	1.4567	0.286763	1.60692	high
TCGA-DU-7306	3.49863	0	0.186881	1.55792	1.21325	1.61979	0.246226	0	0.528971	0.0301242	1.23343	high
TCGA-S9-A6WN	2.20548	0	1.28137	0.579759	1.09538	1.34028	0.32964	0	0.466549	0.14965	5.17413	high
TCGA-HT-8107	0.0383562	0	0.187388	0.364797	0	1.39715	0.41792	0.578987	0.289362	0	1.78105	high
TCGA-DU-8158	0.424658	1	1.4443	0.179129	4.38847	3.2632	0.0812033	0.921208	0.373286	1.51733	128.945	high
TCGA-E1-A7YE	2.4274	1	0.682933	0.442333	3.29205	0.637471	0.0332292	0	1.49559	0.661111	23.1653	high
TCGA-TM-A84C	1.34795	1	0.910119	0.057277	1.75489	0.957097	0.360533	0	0	0.147176	13.2143	high
TCGA-DU-7292	0.663014	1	0.707701	0.10165	1.96077	1.43029	0.490262	1.63844	0.261952	0.367595	15.9894	high
TCGA-S9-A6WI	7.08219	0	0.345169	0.169412	0.402831	1.96122	1.07676	0.163885	0.721679	0.0583858	0.956834	high
TCGA-FG-5965	3.06849	1	0.574925	0.951886	1.8762	2.58603	0.885002	0.242491	1.12146	0.114589	1.24858	high
TCGA-HT-8564	1.30959	0	0.754032	0.445303	3.05729	2.64393	0.508226	2.16713	1.23008	0.378068	11.9711	high
TCGA-DH-A669	2.51781	1	0.32187	0.218037	1.83072	2.1355	0.697107	0.29125	1.42261	0.283033	2.57432	high
TCGA-E1-A7YI	0.30411	1	0.708849	0	3.59592	0.930472	0.262072	0.809826	1.65663	2.69169	122.613	high
TCGA-E1-5303	5.62192	1	0.256648	0.853996	1.514	1.41549	0.703721	0	1.23756	0.408277	1.69099	high
TCGA-HT-7478	0.531507	0	0.315218	1.0878	2.4665	1.15069	0.630126	0	1.82806	0.136848	1.96862	high
TCGA-HT-A617	1.34521	0	0.491494	0.356933	2.80048	2.09085	0.252416	2.83633	2.16405	0.639788	13.4427	high
TCGA-HT-7860	0.0410959	0	0.413702	0.68921	3.41631	2.02938	0.308477	1.57085	0.638862	0.910349	23.5665	high
TCGA-E1-A7YM	1.77534	1	0.263515	0.547746	2.00892	3.05221	0.147828	0.776862	0.5889	0.45133	5.06178	high
TCGA-CS-6188	2.23014	1	0.407298	0	0.898402	1.39517	0.159758	2.84689	0.0699771	0.61504	19.1855	high
TCGA-CS-4942	3.65753	1	0.118891	0.992551	1.89902	1.07286	0.891652	0	2.02311	0.144046	0.977188	high
TCGA-TM-A84R	1.55068	0	0.239398	0.998918	0.780058	1.96333	0.943509	0.567545	0.560519	0.186374	0.883146	high
TCGA-DU-A7TG	3.70137	1	0.41997	0.698663	0	2.13001	0.447632	0.263635	0.27035	0	1.08417	high
TCGA-DU-6406	1.40274	1	1.23609	0.0629506	3.14525	1.88589	0.108625	2.26066	0.88096	0.122739	44.0463	high
TCGA-DU-7301	2.1589	1	0.237931	0.319618	1.51213	2.67281	0.445727	0	1.18365	0.380064	2.15281	high
TCGA-S9-A7J0	1.66849	0	0.468948	0.122341	3.00331	2.23303	1.16376	0.227618	2.3147	2.13849	7.93013	high
TCGA-HT-8558	1.14521	0	0.41446	0.386038	0.179129	1.80492	1.09889	1.02616	0.204391	0	1.19408	high
TCGA-HT-8015	0.00821918	0	1.18028	0.394295	1.25882	1.03069	0.899253	1.77711	0.463309	0.0423642	6.36876	high
TCGA-HT-A616	0.150685	0	0.137372	0.717561	0.397584	2.33999	0.645609	0.235972	1.1884	0.513086	0.795926	high
TCGA-DU-6408	9.50685	1	0.254836	1.01721	1.6548	2.52544	0.603976	0	0.826355	0.16092	1.27296	high
TCGA-S9-A6TV	1.56438	0	0.849359	0.414244	2.06512	2.57986	0.332164	0	2.09832	0.794769	3.8379	high
TCGA-DU-A76K	0.950685	1	0.167615	1.05561	1.35935	3.42753	0.582267	2.81336	0.325962	0.440952	2.54168	high
TCGA-FG-A70Z	0.89863	0	0	0.41186	2.92246	1.01678	0.753605	0	0.448161	1.29872	13.8378	high
TCGA-E1-A7YD	1.19178	1	0.834469	1.34886	3.56621	2.19975	0.809661	2.53102	0.942008	1.52612	19.0869	high
TCGA-HT-7606	1.4411	0	0.37829	0.243913	2.40253	3.04892	0.831796	0	2.29522	0.350271	1.5162	high
TCGA-VM-A8C9	3.6	0	0.549521	0	0.243913	2.57638	0.491083	0.270589	0	0.145612	2.42858	high
TCGA-DU-7006	0.956164	1	4.07899	0.22231	1.72115	0.255199	0.196481	0.567935	0.114634	0.32008	123.714	high
TCGA-HT-7467	0.00821918	0	0.164143	1.01942	0.820159	1.27423	0.587365	0.716508	0.594262	0.126973	1.50637	high
TCGA-HT-7680	0.0630137	0	0.657549	2.95274	2.48223	2.4683	0.175684	0.75292	0.0621217	0.197865	1.62099	high
TCGA-CS-6290	3.11507	1	0.550014	1.10775	0.372952	0.995521	0.262794	0	1.32608	0.391658	1.33863	high
TCGA-DU-6405	1.65753	1	1.16582	0.121944	1.24367	2.1643	0.174662	0.422879	0.545474	0.664028	10.1003	high
TCGA-FG-5963	2.12329	1	0.573956	0.0559592	2.39964	1.34653	0.968902	1.11043	0.481144	0.624709	11.8979	high
TCGA-E1-A7Z3	6.12329	1	0.482435	0.400866	0.395611	0.711671	0.540226	0	1.63761	0.0430645	1.34113	high
TCGA-P5-A5EX	0.665753	0	1.79056	1.19887	1.08175	2.70439	0.527371	0.273217	0.0381552	0.0507455	2.70808	high
TCGA-P5-A731	0.750685	0	0.113434	1.43173	0.722728	1.1551	0.363339	0.52316	0.292311	0	1.2916	high
TCGA-E1-5305	6.66575	1	0.418568	0.949273	2.07361	2.34625	0.202888	0.262674	1.12466	0.185359	2.84527	high
TCGA-P5-A736	0.630137	0	0	1.10481	1.50131	1.40332	0.141956	0.227618	0.671746	0.121679	2.39861	high
TCGA-DU-7309	0.230137	0	0.242084	0.64284	0.660472	1.95207	0.461529	0	1.81036	0	0.724474	high
TCGA-HT-7475	1.45205	0	0.272023	0.500292	0.910349	2.40504	0.437015	0.167486	2.44111	0.301588	0.796284	high
TCGA-DU-7300	5.16712	1	0	1.06922	2.01049	2.19289	0.857901	0.190804	0.575796	0.133695	1.35749	high
TCGA-P5-A5EU	0.00273973	0	0.718614	0.136454	1.1354	2.48754	0.659103	0	0.77703	0.0467006	2.19927	high
TCGA-TM-A84J	2.0137	0	0.854155	0	1.19125	0.899098	0.240253	0.309875	1.81754	0.1141	4.90532	high
TCGA-P5-A72Z	0.969863	0	0	0.0568609	1.07608	1.31829	0.531868	0	1.51324	0	1.74125	high
TCGA-DU-A7T6	1.49863	1	0.091666	0.164786	0.790855	1.42589	0.630126	0.302992	1.21487	0.0567222	1.61182	high
TCGA-HT-A5R5	0.0109589	0	0	0.767316	1.14418	2.09153	0.227495	0	1.01157	0.107822	1.44463	high
TCGA-DB-A64V	2.43562	0	0.533165	0.89964	0.649294	1.95327	0.679604	0.21313	0.690283	0.1137	1.08691	high
TCGA-DU-5854	0.70411	0	0.905197	0.0630887	1.51061	2.30632	0.20989	3.07439	0.507414	0.122871	15.7749	high
TCGA-HT-7607	0.263014	1	0.210264	0.982875	1.31962	1.67093	0.86671	0	0.281312	0.067501	1.31271	high
TCGA-HW-A5KK	1.06301	1	0.865365	0.275484	2.16424	2.89782	0.42664	0	0.370053	0.355016	6.488	high
TCGA-DU-7019	2.19178	0	0.193078	0.580145	0.750692	1.78789	0.548338	0.172999	1.24823	0	1.04655	high
TCGA-VM-A8CD	0.657534	1	1.2461	0.21176	2.52832	0.45133	0.157561	1.64934	0.160533	0.10916	48.4795	high
TCGA-QH-A6CV	1.21096	0	0.702746	0.067914	2.05586	3.02995	0.419862	3.04635	0.131853	0.434562	18.1286	high
TCGA-HT-A4DS	0.0191781	0	1.12611	1.50579	2.10061	2.67405	0.354452	3.49353	0.139339	1.17932	16.4107	high
TCGA-QH-A6CX	1.01918	1	0.247685	0.175684	2.19292	0.679694	0.234501	0.737254	0.0604625	0.486148	20.1968	high
TCGA-DU-6394	1.86849	1	1.46079	0.509138	2.773	0.921208	0.90766	0	2.35705	0.0363275	4.33145	high
TCGA-HT-8010	0.136986	0	0.105008	1.76566	0.782073	1.63278	0.630778	0.620493	0.409255	0.127237	0.709242	high
TCGA-HT-A61A	0.531507	0	0.57628	0.582941	0.391878	1.90068	0.964583	0.432532	0.924784	0.344828	1.04123	high
TCGA-E1-A7YJ	1.62192	1	1.01328	0	2.4754	3.876	0.104068	1.79589	0.374622	0.117562	15.201	high
TCGA-TM-A84Q	2.11507	0	0	0.219711	1.93957	2.02059	0.469157	0	1.66148	0.0388576	2.09377	high
TCGA-FG-A713	1.70411	0	0.119423	0.563256	0.631151	2.1138	0.913033	0.386701	0.671203	0	0.833491	high
TCGA-HT-8113	2.46575	0	0.719665	0.855352	0.794187	2.18954	1.03168	0	0.508631	0	0.857541	high
TCGA-DU-8162	1.21644	1	0.208642	0.516217	0.89933	1.11503	1.04796	0.635801	0.381173	0.0339339	1.67101	high
TCGA-HT-7873	1.96712	0	0.370722	1.02538	2.78616	2.98235	0.243669	0.23131	2.76258	0.779218	2.08279	high
TCGA-DU-A5TR	2.48767	0	0.198494	0.422125	0.434562	1.53351	0.212632	0.177982	0.828469	0.12446	1.94293	high
TCGA-HT-8011	1.35342	0	1.08787	0.23008	2.37114	1.38239	0.951662	0.585828	1.44164	0.679694	7.67084	high
TCGA-FG-6688	1.56438	0	0.210888	0.787182	3.58588	2.28608	0.918234	1.26376	0.898557	0.418676	6.55459	high
TCGA-DB-5281	6.52329	0	0.193456	0.516116	1.09795	1.79048	0.53037	0	2.29487	0	0.804902	high
TCGA-VW-A7QS	1.93425	0	0.126444	0.815411	0.661841	2.46229	0.554147	0	0.740107	0	0.756537	high
TCGA-S9-A7QX	1.54521	0	0	0.162339	0.75232	2.17169	0.273456	0	2.32763	0.144438	0.934935	high
TCGA-HW-A5KM	1.72603	0	0	0.458382	1.19497	2.26045	0.237197	0	1.61278	0.063641	1.30461	high
TCGA-HT-7470	3.34247	1	0.517326	1.39144	0.847596	2.18279	0.491802	0.328722	1.19049	0.0619835	0.722695	high
TCGA-DU-6402	0.586301	1	3.98861	0	0.34153	0.782325	0.12499	1.40349	0	0.844707	99.7369	high
TCGA-QH-A6X8	1.39452	0	0.125651	1.06426	0.520045	1.73972	0.228357	0.216734	1.52311	0.354114	0.912107	high
TCGA-DU-A5TY	2.83014	1	0.139077	0.641361	2.76339	2.68228	0.437334	1.05728	1.04607	0.086512	4.19229	high
TCGA-DU-6393	4.34247	1	0.284396	1.22602	3.28868	2.85244	1.32498	0.175429	2.28913	0.340619	0.800099	high
TCGA-HT-A74H	0.20274	0	0.107956	1.07772	1.1604	3.71718	0.546166	1.07512	0.0504669	0.464668	1.3877	high
TCGA-DH-A66G	1.43288	0	0.55768	1.13508	1.4261	2.01142	0.397803	0	1.93859	0.051024	0.953623	high
TCGA-E1-A7YL	1.34795	1	0.550507	0.0604625	2.2299	3.22603	0.2929	1.49534	2.21881	2.44806	16.3788	high
TCGA-CS-5397	0.531507	1	0.447421	0.170822	1.90466	1.1163	0.643949	1.6338	0.321351	0.22231	10.7529	high
TCGA-S9-A6UA	0.487671	1	1.99433	0.0607392	0.671565	0.262674	0.293841	0.871844	0.253384	0.192194	19.5889	high
TCGA-HT-7601	0.419178	0	0.368601	0.619742	2.13478	1.62185	0.421695	0	1.58362	0.272023	3.04248	high
TCGA-DU-6396	6.26301	1	0.125651	0	1.37323	1.89844	0.598651	0	0.34551	0.187768	3.53839	high
TCGA-DB-A4XE	3.12055	0	0.572696	0.881508	2.72559	2.6365	0.83754	0	3.52424	0.334111	0.788852	high
TCGA-E1-A7YK	1.03562	1	0.53037	0.317072	0.770702	2.08246	0.223299	0.707348	1.01171	0.0387171	2.61517	high
TCGA-HT-8104	1.01918	0	0.34301	0.657457	2.14133	2.48491	0.419107	2.56964	0.726657	0.0388576	6.0399	high
TCGA-CS-4941	0.641096	1	0.354114	0.469469	2.75408	3.34115	0.349931	1.92824	0.0889557	0.117695	9.71088	high
TCGA-DU-6404	11.1452	1	0.246753	0.0529723	1.97863	1.97181	0.905043	1.25262	3.85348	1.0579	1.82093	high
TCGA-HT-8018	3.15616	1	0.220825	0.505078	1.03647	1.55969	0.848958	0.198117	0.648373	0.295605	1.75589	high
TCGA-TM-A84I	2.33973	0	0.385597	0.248899	3.68362	2.16996	0.114367	0.240986	3.29053	1.10755	9.73575	high
TCGA-DU-7011	8.76712	1	0	0.614286	1.28966	1.5593	0.542803	0.147828	1.64847	0.103128	1.2174	high
TCGA-S9-A7IS	0.660274	1	0	0	0.66421	2.94456	0.37529	0.408712	2.38662	1.59632	1.90775	high
TCGA-FG-A4MU	0.893151	0	0.451541	0	2.68952	2.70259	0.374956	3.37537	0.562084	0.0529723	20.3861	high
TCGA-FG-A4MT	3.18904	0	0.135666	0.757023	1.33159	2.75664	0.635662	0	1.63371	0.063779	0.689504	high
TCGA-FG-7643	1.67397	0	0.473527	0.403159	1.38145	2.16822	0.525267	0.35242	0.214125	0	3.2245	high
TCGA-HT-8110	1.14795	0	1.41943	0.405992	3.09823	1.3278	0.628167	2.59	0.312549	1.41673	85.6811	high
TCGA-P5-A5F6	0.106849	0	0.139731	0	0	0.284396	0.253021	2.31745	0.640158	0	5.59936	high
TCGA-CS-6669	4.09315	0	1.02567	0.140517	0.304628	1.6863	1.17287	0.480369	0.576087	0.0322419	1.56016	high
TCGA-HT-7474	0.312329	0	0.376179	1.75223	1.12664	1.76239	0.642748	0.339365	0.792855	0	0.69345	high
TCGA-TQ-A8XE	2.6137	1	0.581978	0.834064	2.12261	2.62373	0.669254	0	2.15222	0.0478873	1.06901	high
TCGA-HT-7882	0.309589	1	0.136191	0	0.837055	1.31249	0.0378742	0	0.877823	0.347325	4.5802	high
TCGA-HT-7874	3.09589	0	0.408929	0.959028	1.11876	1.714	0.788769	1.01493	0.643487	0.137635	1.66301	high
TCGA-DB-5279	3.70959	0	0.110631	2.47433	3.83828	2.80246	0.639603	0	0.14978	0.0347792	1.61099	high
TCGA-E1-5304	3.4274	1	0.296311	0.0739573	2.15134	3.66907	0.127105	0	1.85116	0.431249	2.93466	high
TCGA-DB-A75P	1.34795	0	1.43045	0.707171	1.26969	1.44827	0.685626	2.15338	0.198746	0.0352016	7.72739	high
TCGA-S9-A6WM	1.65479	0	0	0.254352	2.80368	2.53047	0.153935	4.25688	0.327802	0.27858	30.3883	high
TCGA-E1-A7YN	1.99178	1	0.637935	0.253626	2.2496	3.26813	0.201257	0.31904	1.12201	0.711142	6.45538	high
TCGA-E1-A7YV	2.70411	1	0.255319	0.181166	1.05422	2.1098	0.790272	0.427177	1.80797	0.406319	1.36058	high
TCGA-HT-A61C	1.47123	1	0.608525	0.133169	1.50299	2.67661	0.907275	1.99592	0.194087	0.329411	5.44954	high
TCGA-HT-7479	3.36164	0	0.108759	0.842939	1.08366	1.88049	0.44159	0	1.64635	0.252537	0.986858	high
TCGA-FG-6692	1.53699	1	0.746915	0.0444641	1.38769	1.20614	1.04173	0	0.551295	0.413161	4.20897	high
TCGA-QH-A6CS	1.61096	0	0.372284	0.396817	0.209017	2.54426	0.14483	2.47022	0	0.0426443	3.97012	high
TCGA-DU-A5TT	2.03562	0	0.941407	1.10131	2.57841	2.90779	0.168514	1.39966	1.06674	0.590913	7.31241	high
TCGA-TQ-A7RP	2.50411	0	0.295723	0.574731	1.91529	1.56023	0.192699	0.62293	0.0492125	0.0330882	7.18764	high
TCGA-HT-7695	1.21096	0	0.260748	1.02489	0.879235	2.31017	0.665848	0.555914	1.5672	0.265077	0.702847	high
TCGA-HT-A5RC	0.443836	1	0.957023	0.168642	1.3195	1.72417	0.100843	3.43488	0.244278	1.07676	41.0145	high
TCGA-DU-A5TP	2.7726	0	0	0	0.641269	2.65086	0.463832	0	1.83919	0	0.80854	high
TCGA-DB-A4XD	3.31507	0	0	0.4246	1.98167	2.87973	0.180403	0	3.22923	0	0.83712	high
TCGA-HT-A618	1.40274	0	0.485736	0.97717	2.00763	2.97409	0.433066	0.439676	1.42959	0.384823	1.85487	high
TCGA-S9-A89V	1.5589	0	0.455649	0.542506	0.988121	2.65595	0.414893	0	0.0794293	0.46289	2.7044	high
TCGA-HT-7691	0.00821918	0	0.207143	1.31852	1.44201	1.72857	0.563451	0	0	0.130008	1.68938	high
TCGA-HT-7480	6.26575	0	0.21176	1.38012	2.39783	2.64316	0.635151	0	2.08263	0.0680516	0.718513	high
TCGA-DU-5851	1.45479	0	0.307312	0.989066	1.76099	2.29219	0.838427	0.358059	1.03548	0.0681893	1.17523	high
TCGA-CS-6668	4.16164	0	0.145351	0.910119	1.94953	2.92237	1.39265	0	0.63914	0.175684	0.707005	high
TCGA-VW-A8FI	0.671233	1	0.885262	0.134352	2.71205	3.15971	0.513491	1.70567	0.421264	1.47472	28.2055	high
TCGA-HT-A5R7	1.68493	0	0.422448	1.06881	1.39056	2.48908	0.513289	0.489235	1.57105	0.272501	1.09469	high
TCGA-FG-A87N	1.55342	0	1.53147	0.0647449	2.63657	2.06929	0.934101	1.79909	2.15698	0.348912	8.8251	high
TCGA-HT-7856	3.25753	0	0.261711	0.27965	0.507414	1.57918	0.906429	0.305795	0.838831	0	1.13915	high
TCGA-DU-A76L	2.23014	1	0.515208	0.0697022	1.43563	1.72155	0.429214	1.54102	0.372395	0.091666	7.91714	high
TCGA-DU-6399	5.47945	1	0	0.530271	1.75129	2.24863	0.510354	0	2.6016	0.111432	0.868119	high
TCGA-HT-7855	1.60274	0	0.230449	0.110764	1.2486	2.23548	0.128557	0	2.86766	0	1.20132	high
TCGA-P5-A5EV	0.0191781	0	0	1.35907	2.14009	2.08858	0.418676	0	1.40898	0.113567	1.16302	high
TCGA-DU-5872	1.45753	0	0.820975	0.249263	0.648051	1.60022	0.400319	0.337311	0.236523	0.0247452	3.83411	high
TCGA-DB-5276	6.07671	0	0.266996	0.599794	1.09146	2.09282	0.523863	0.240009	0.802483	0.0869196	1.62969	high
TCGA-CS-5396	4.46849	0	0.33674	0.53037	2.71592	2.1303	0.437015	0	0.214498	0	6.16072	high
TCGA-DU-5852	0.561644	1	0.642933	0.175557	2.99812	2.32435	0.171079	2.05839	0.279887	0.626019	36.7077	high
TCGA-FG-A4MY	1.97534	0	0.189034	0.403595	1.07909	0.925848	0.461424	0.997979	1.22983	0.0604625	2.86835	high
TCGA-VV-A86M	1.33425	0	0.176323	0.622087	2.03478	3.42502	0.232538	0	3.008	0.162339	0.792831	high
TCGA-P5-A780	0.19726	0	0.0962619	0.326882	0.821302	2.23011	0.395611	0.452279	2.16018	0	0.890245	high
TCGA-FG-A60L	1.79452	0	0.281906	0.844466	1.34642	3.64978	0.606537	0.656359	1.63101	0.178619	0.69819	high
TCGA-HT-7880	0.443836	0	0.234133	0.698396	0.246955	2.21664	0.325386	0.143524	1.33239	0.0255958	0.738678	high
TCGA-TM-A84B	2.07671	1	0	0.480679	3.49805	4.29083	0.645517	0.747258	0.667756	1.36311	7.9998	high
TCGA-HT-7608	1.83836	0	0	2.11086	0.674461	1.38217	0.313014	0	0.141433	0.156526	0.676858	high
TCGA-HT-7469	0.961644	1	0.652509	0.560226	1.96639	3.46497	0.577731	0.267356	3.53864	3.34419	4.53074	high
TCGA-DH-5143	3.83836	0	0	1.24884	1.83839	2.37926	0.376846	0	1.40016	0.24184	1.07944	high
TCGA-E1-A7YQ	4.32329	1	0.939753	0.0662614	2.59108	1.20845	0.410884	2.32054	1.1155	0.613437	30.7085	high
TCGA-DU-A7TB	4.29315	0	0.285816	0.344033	0.857742	1.52431	0.498455	1.0285	0.0473988	0.093425	3.92555	high
TCGA-DU-5855	0.567123	0	0.349592	0.914411	1.20614	1.74373	0.504061	0.217479	1.69466	0.0396999	1.03616	high
TCGA-DU-7010	1.24932	1	0.485118	0.198368	2.71997	1.34517	0.912267	0.649937	2.16733	0.343237	4.30018	high
TCGA-TM-A84F	4.92055	0	0.412944	1.04914	1.63534	1.27471	0.236829	0.258941	0.971001	0.139208	2.89912	high
TCGA-FG-A87Q	0.476712	0	0.288654	1.88963	2.80391	2.52188	0.0835197	2.78952	0.204141	0.0479571	6.23622	high
TCGA-E1-5319	7.96438	1	0.764431	1.38422	1.37083	1.04879	0.936139	0.438719	0.542605	0	1.4965	high
TCGA-CS-6186	1.47397	1	0	0.881978	1.69385	2.54097	0.0536674	0	0.132906	0.0607392	2.77327	high
TCGA-HT-A614	0.224658	0	0.167872	1.017	1.36098	3.20032	0.614851	1.67645	2.26604	0.680954	0.911711	high
TCGA-HW-7486	4.71507	0	0.113834	1.30801	1.03125	1.93108	0.613909	0.369941	0.792772	0.0706641	0.822115	high
TCGA-FG-A4MW	1.53151	1	0	0.183201	1.11597	1.81443	0.161694	0	0.620774	0.124063	3.21056	high
TCGA-HT-7471	0.0109589	0	0	1.05991	1.90912	0.844627	0.8746	0	1.80459	0.295253	1.16777	high
TCGA-DU-5849	1.2137	0	0.270708	0.708585	1.06571	2.51465	0.704518	0	1.5613	0.0299829	0.674156	high
TCGA-DU-8165	1.59452	0	0.489235	0.389677	5.13795	4.07457	0.556601	2.19937	0.453439	1.57211	71.1684	high
TCGA-DU-6403	0.969863	1	0.450697	0.373843	2.97198	2.60973	0.79917	0	1.01956	0.291721	4.28801	high
TCGA-FG-A710	3.05479	0	0	1.32619	1.15756	3.00069	0.594166	0.545573	0.68724	0.211386	0.704665	high
TCGA-HT-A74L	0.920548	0	0.408929	1.34948	2.66391	3.2887	0.207018	0	2.31397	0.0356239	1.03291	high
TCGA-E1-A7YU	0.0630137	1	0.127237	0.853756	2.68237	2.66207	0.319734	0.577441	1.91942	0.153935	2.25932	high
TCGA-E1-5322	10.8986	1	0.305329	0.367147	1.58395	2.0695	0.551196	0	1.89293	0.224164	1.61915	high
TCGA-HT-8019	2.75068	0	0.477574	0.380064	0.603692	1.34511	0.660655	0.301939	0.182184	0	2.35527	high
TCGA-DU-7009	12.863	1	0.192447	1.43803	1.3065	2.01967	0.488618	0.592541	1.54037	0.0311128	0.736186	high
TCGA-HT-7482	8.91233	0	0.342555	0.83374	1.50858	1.95215	0.972104	0.212881	1.8211	0.0388576	0.741841	high
TCGA-DU-7290	0.863014	1	1.43765	0.22132	3.85138	2.67647	0.497229	2.01496	0	1.67731	132.374	high
TCGA-FG-8181	2.36164	0	0.206768	0.547647	0.892974	0.411426	0.752149	0.497127	0.416624	0	2.52973	high
TCGA-DU-7007	5.24658	1	0.128161	0.378068	3.50204	2.13123	0.887369	0	2.05088	0.26135	3.23162	high
TCGA-FG-7636	1.49041	0	0	1.37161	2.47534	2.46145	0.444137	0.226878	1.12545	0.1595	1.53479	high
TCGA-FG-5964	4.35068	0	0.422771	0.436268	0.857185	2.47425	0.830985	0.203514	1.06364	0.0731347	0.991559	high
TCGA-HT-7609	3.83288	0	0.113434	0.779638	1.11789	2.60462	0.287236	0	0.953004	0.104337	1.22007	high
TCGA-DU-7014	9.78356	1	0.351176	0.35558	0.232906	1.93844	0.374845	0.135009	1.24738	0.0478175	1.13255	high
TCGA-E1-A7YY	12.1781	1	0.432318	0.215492	0.502331	1.08576	0.62368	0.552377	0.355806	0.0750534	2.8893	high
TCGA-E1-A7Z2	1.09041	1	0.221444	0.205267	2.18859	3.40489	0.440633	2.62471	0.179893	0.0360461	7.83667	high
TCGA-DB-A64L	2.01644	0	0.602647	0.609471	1.57396	1.7835	1.00339	0.2444	0.833983	0	1.72435	high
TCGA-DB-A4XH	2.63562	0	0.100305	1.17754	0.849119	1.97508	0.588996	0	0.813935	0.0621217	0.719946	high
TCGA-HT-8106	0.00821918	0	0.501719	0.583423	0.481816	1.04879	0.417704	0	0.906968	0.0361868	1.74686	high
TCGA-P5-A72U	0.0191781	0	0.118758	0.439357	1.47124	1.07217	0.216238	2.51979	0.234624	0.0373119	10.1859	high
TCGA-CS-4944	5.00822	0	1.07032	1.42755	1.2966	0.986593	0.102994	0	0.703898	0.0398403	3.1117	high
TCGA-S9-A7IZ	1.66575	0	0.122739	1.18218	1.26987	2.37429	0.654161	0.21176	1.16305	0.0762854	0.704718	high
TCGA-DU-A7TJ	0.0465753	0	1.28653	0	3.24723	2.60029	0.187008	3.36927	0.750178	1.02616	95.7497	high
TCGA-FG-A70Y	2.37808	0	0.119555	0.711319	0.350045	2.67052	0.301705	0.691802	1.46415	0	0.696781	high
TCGA-DB-5273	6.83014	0	0	0.483571	1.84523	0.693052	0.576183	0	1.75326	0.371057	2.67226	high
TCGA-KT-A7W1	1.2	0	0.644871	0.119821	2.33059	1.38366	0.235114	2.54819	0.379399	0.487281	33.1487	high
TCGA-HT-7854	3.29041	0	0.45586	0.892585	1.02389	2.47926	0.104337	0.732486	0.173127	0.117961	2.86873	high
TCGA-DU-A5TS	2.6411	0	0.232047	0.644318	0	2.40526	0.160146	0.208268	0.525067	0	1.06717	high
TCGA-E1-A7YS	1.27671	1	0	1.13527	3.57869	2.27769	0.645517	0	2.26721	0	1.59223	high
TCGA-CS-5395	1.75068	1	0	1.16176	1.4878	1.86916	0.115566	0	0.510962	0.760434	2.99393	high
TCGA-HT-7689	1.24658	0	0.125783	1.9146	1.29101	1.4621	0.399007	0	0.80719	0.0780633	0.775592	high
TCGA-DU-7012	0.545205	1	0.894604	0.569491	3.42059	3.16551	0.174406	2.60822	0.177599	0.884246	43.6769	high
TCGA-P5-A5F1	0.490411	0	0.300885	1.83398	1.76345	2.31406	0.284988	0	0.455544	0	1.15011	high
TCGA-HT-7477	2.02192	0	0.421479	0	2.45754	2.60552	0.165815	1.77222	0.89033	1.74403	33.6798	high
TCGA-S9-A89Z	1.70685	0	0.171463	0.0816123	1.58746	1.99008	0.886823	0.535257	1.21891	0.107152	2.10353	high
TCGA-DU-A7TD	0.624658	1	0.789604	0.476952	3.12406	0.333424	0.443076	0	0.584866	0.103263	17.492	high
TCGA-HT-8013	5.29589	1	0.105946	1.06288	1.49401	1.85264	0.635894	0.183582	3.0719	0.381505	0.521433	low
TCGA-DB-A75O	2.56164	0	0.334454	1.39133	0.271784	1.92342	0.18954	0	2.4916	0	0.314118	low
TCGA-WY-A859	3.32329	0	0.387473	1.69443	0.166587	2.89385	1.17913	0.630778	2.67588	0.0984196	0.0776389	low
TCGA-DB-A64S	2.28767	0	0.147046	0.318693	0	3.71965	0.519039	0.466653	2.34965	0.0465609	0.279751	low
TCGA-QH-A6X4	1.21096	0	0.431569	1.71826	1.91479	2.91347	1.02318	0	1.88432	0.110898	0.325859	low
TCGA-FG-8187	1.67397	0	0.231432	2.53894	1.91253	2.24059	0.599413	1.16273	0.93757	0.0747794	0.617484	low
TCGA-HT-7858	4.21918	0	0.378845	0.352533	0	2.66866	0.977976	0.439676	2.2699	0.0856966	0.300829	low
TCGA-S9-A6TW	3.42466	0	0.185613	1.55125	0.408603	2.71988	0.529671	0	0.922426	0	0.32046	low
TCGA-DB-5278	7.59452	0	0.12075	1.51137	0.35321	2.50419	0.808838	0	1.12294	0.0749164	0.241627	low
TCGA-R8-A6MK	7.40274	0	0.114634	2.20792	1.28989	2.39207	0.63812	0.198117	0.402176	0	0.432354	low
TCGA-S9-A7R1	14.1534	1	0.488823	1.60644	1.19017	2.22373	0.922655	0	0.853756	0.167615	0.550071	low
TCGA-RY-A847	2.55616	0	0	2.02776	0.547252	2.67543	0.700528	0	1.13435	0.161307	0.185933	low
TCGA-DU-A6S6	7.92603	0	0.151989	1.2526	0.912803	2.93774	0.703101	0	1.85495	0.139862	0.301077	low
TCGA-S9-A6WG	7.12877	0	0.250234	0.836328	0.37951	2.21714	0.594166	0	1.82997	0	0.417617	low
TCGA-QH-A65Z	1.16986	0	0.513491	1.66334	1.13014	3.24312	1.12386	0.465191	0.947778	0.177089	0.33028	low
TCGA-S9-A6TU	7.26027	0	0	0.422448	1.11956	2.43039	0.592254	0	2.44996	0	0.55564	low
TCGA-S9-A6TX	3.41096	0	0	0.722991	0.337882	2.07053	0.532965	0	1.74618	0.0361868	0.45927	low
TCGA-DB-5275	3.99452	0	0.429429	2.01293	0.35095	3.25361	1.29054	0	2.88029	0.179384	0.0436532	low
TCGA-R8-A6MO	2.72055	0	0.194213	0.734916	1.31533	3.22242	1.07416	0.823423	1.19257	0	0.60645	low
TCGA-DH-A66D	2.31781	0	0.248535	0.90049	1.48171	2.44082	0.410341	0.223299	3.04007	0.0408223	0.53836	low
TCGA-DU-5874	1.26301	0	0.305212	0.556307	1.39072	2.85238	0.93259	0.188781	2.35918	0.0676387	0.504492	low
TCGA-DB-5270	10.2274	0	0.202261	0.900645	0.968201	2.07799	0.806695	0	1.36905	0.0328061	0.604754	low
TCGA-HT-7687	0.00821918	0	0.2587	0.625832	0.832039	2.32066	0.799087	0.232415	2.17114	0	0.474846	low
TCGA-P5-A5ET	0.00273973	0	0.125122	1.60677	0	3.22356	0.572987	0	1.95591	0.0394192	0.116771	low
TCGA-FG-7638	1.87945	0	0.115832	1.85583	0.614663	2.13773	0.643764	0.200128	0.385044	0.0718999	0.429872	low
TCGA-DB-A64R	2.61644	0	0.4755	1.73959	1.51657	3.78868	1.36519	0	2.19276	0.110363	0.118347	low
TCGA-WY-A85A	3.61644	0	0	2.08236	0.744936	3.01074	0.678973	0.250113	2.65588	0.0461418	0.0894482	low
TCGA-CS-5394	0.0219178	0	0.116365	1.2825	0.341417	2.86717	0.58246	0	1.89852	0	0.20848	low
TCGA-P5-A5EW	0.558904	0	0	1.24288	0	2.51192	0.722728	0	2.70066	0.0936954	0.116555	low
TCGA-HT-7677	1.35342	0	0.127633	1.58674	1.02063	2.836	1.34676	0.579084	2.6184	0.226015	0.118432	low
TCGA-S9-A6WO	1.55068	0	0.151989	0.863225	0.234501	2.19156	0.853676	0	2.98832	0.0480967	0.165508	low
TCGA-HT-7483	14.3973	0	0	0.288536	0	2.03069	0.621712	0.513491	3.15249	0.03492	0.292135	low
TCGA-VM-A8C8	3.8274	0	0.310456	1.52662	1.4418	3.70943	0.904735	0	1.24653	0.32964	0.350146	low
TCGA-WH-A86K	1.10959	0	0	0.986375	0.183074	2.2163	0.270589	0	1.42991	0	0.470594	low
TCGA-W9-A837	4.25479	0	0	1.87865	1.79896	2.49608	0.785174	0	1.4037	0.0745054	0.372827	low
TCGA-CS-6666	3.91233	0	0	0.200504	0	1.72644	0	0	3.30423	0	0.494456	low
TCGA-QH-A6CW	1.13425	0	0.153157	0.445091	1.64879	2.90231	0.53824	0	3.37875	0.14104	0.521969	low
TCGA-DH-A7UR	4.52055	0	0.500496	0.205267	0.33754	3.27859	0.93757	0	2.85254	0.591584	0.345242	low
TCGA-QH-A870	1.08219	0	0.277747	2.48543	1.5967	3.23459	0.118626	0	1.03154	0.332851	0.490978	low
TCGA-DH-5144	2.04932	0	0	0.933799	1.54107	2.22577	1.37546	0	1.40577	0.243182	0.463658	low
TCGA-QH-A6CZ	0.764384	0	0.24184	1.91709	1.45439	3.04126	0.932742	0.572793	1.07478	0.0783366	0.333896	low
TCGA-QH-A65X	1.32055	0	0.146264	1.15704	0.226015	3.98713	0.961994	0.250962	1.0861	0	0.163567	low
TCGA-DU-8164	1.78356	0	0	1.19087	1.15607	2.69236	0.584385	0	1.82631	0.278104	0.455025	low
TCGA-HT-7681	3.72329	0	0.148218	1.60597	1.53137	2.66164	0.836732	0.46999	0.93757	0.0923428	0.554516	low
TCGA-TM-A84S	1.24384	0	0.274649	2.01625	1.58482	3.0333	0.480472	0	1.03942	0.045443	0.444436	low
TCGA-S9-A7IQ	3.01096	0	0.111566	1.05318	0.821139	1.90916	0.848718	0.363227	0.810813	0	0.67117	low
TCGA-TQ-A7RO	2.6	0	0	1.6901	0.656084	2.99704	0.604166	0	1.67012	0.19862	0.203243	low
TCGA-DU-6410	0.663014	0	0.24123	1.17511	1.10876	2.2919	1.02041	0.21661	3.03203	0	0.195279	low
TCGA-P5-A72W	0.868493	0	0	1.46905	0	2.73834	0.712992	0	2.15969	0.0783366	0.116474	low
TCGA-S9-A7R8	2.63288	1	0.307079	0.523361	2.00551	3.26833	0.820567	0	2.70188	0.0513025	0.585276	low
TCGA-P5-A730	0.912329	0	0	0.572405	0	2.10128	0.649569	0.227741	1.50853	0	0.43402	low
TCGA-P5-A5F4	0.632877	0	0.139077	0.597698	0.402504	2.82189	0.945982	0.239031	2.09258	0	0.264688	low
TCGA-DU-A6S7	1.74795	0	0.134878	0.666575	0.208767	2.54285	0.775851	0	3.15228	0.0839282	0.170689	low
TCGA-S9-A7QY	2.36438	0	0.307662	1.91655	1.70752	3.54703	0.750435	0.645333	1.57294	0.1333	0.340079	low
TCGA-FG-8191	2.71781	0	0.340163	1.39742	1.42777	2.70157	0.539333	0	2.39443	0	0.369935	low
TCGA-S9-A6TZ	3.06849	0	0.093425	1.65892	0	2.23995	0.324235	0	1.63733	0.0291348	0.225599	low
TCGA-DU-A7TA	7.0274	0	0	0.13014	1.30118	3.25571	1.48089	0	3.12565	0.0444641	0.188372	low
TCGA-S9-A6U5	2.71781	0	0.249142	2.37011	1.13619	2.59579	0.662935	0	0.45038	0.194087	0.353198	low
TCGA-DU-A76O	1.43014	0	0	1.097	0.811635	3.12687	0.414244	0	2.65645	0.335026	0.28121	low
TCGA-HT-7879	0.306849	0	0.233152	0.948227	1.56096	2.80909	0.462157	0	3.55934	0.247928	0.377808	low
TCGA-QH-A65V	1.05205	0	0.141433	2.6035	0.408386	3.00996	0.636172	0.450485	0.411101	0.170951	0.179491	low
TCGA-E1-A7Z4	12.0877	1	0	1.89356	1.01714	3.35972	0.319387	0	1.57488	0.0399806	0.238496	low
TCGA-DH-A66F	1.43288	0	0	2.09099	0.23008	2.31089	0.610889	0	0.978708	0.0471195	0.179467	low
TCGA-HT-7611	4.8	0	0.231555	0.81746	1.2529	1.99371	0.483674	0	3.11523	0.0747794	0.494573	low
TCGA-S9-A6WD	6.27123	0	0.120617	2.31522	2.15772	3.0816	1.03949	0.208018	0.780394	0.0378742	0.315859	low
TCGA-HT-7468	0.556164	0	0.125916	2.23211	1.37501	2.60329	1.45539	0	2.72002	0	0.0601308	low
TCGA-DB-A4XF	2.79726	0	0	0.128953	0.215492	2.16179	0.522759	0	2.2001	0.0440443	0.541259	low
TCGA-HT-8108	0.208219	0	0.122341	1.20527	1.50024	2.14166	0.514905	0	2.37618	0.1125	0.534775	low
TCGA-DU-6401	7.28767	1	0.193078	0.0468403	0	1.7222	0.300065	0	2.53122	0	0.673216	low
TCGA-DB-A4XC	3.89315	0	0.727441	1.89526	1.02991	3.23646	0.612966	0.663208	2.93988	0.137766	0.192024	low
TCGA-HT-8105	0.520548	0	0.231187	0.678883	1.74321	2.75913	1.42449	0.388906	1.89662	0	0.445234	low
TCGA-FG-7641	1.71781	0	0	1.73851	1.2637	2.18285	0.91831	0	1.16047	0.0478175	0.322404	low
TCGA-HT-7610	4.67397	0	0.247685	0.805788	0.994145	1.71039	0.892818	0	2.09403	0.0272956	0.501298	low
TCGA-DB-A4X9	3.86849	0	0	2.70836	1.09491	2.95164	0.823423	0	2.78375	0.335826	0.0629726	low
TCGA-P5-A737	1.01918	0	0	2.00497	0.18954	2.25837	0.854873	0	2.08875	0.182692	0.0970931	low
TCGA-CS-6670	3.90685	0	0.103263	1.65723	1.12353	2.44575	0.603217	0	0.346531	0.125254	0.637796	low
TCGA-F6-A8O4	0.0164384	0	0.195726	1.68275	0.429107	2.54196	0.865048	0	1.91027	0.0930192	0.150261	low
TCGA-VM-A8CB	0.00821918	0	0	1.54834	1.41083	3.73299	1.73036	0	0.828632	0.110631	0.135265	low
TCGA-WY-A85C	3.90685	0	0.359521	0.296663	0.153676	2.78846	0.669299	0	3.06953	0.119688	0.271863	low
TCGA-S9-A6U1	2.15068	0	0.381948	0.188654	1.28989	3.13588	0.860685	0	3.55702	0	0.331509	low
TCGA-S9-A6WE	11.2685	0	0.145873	1.15419	0.225275	2.64131	0.729792	0.463309	1.0999	0.0461418	0.352161	low
TCGA-HT-7692	0.246575	0	0.171975	2.26123	0.681404	2.68343	0.423094	0.154065	1.1101	0.0275787	0.234416	low
TCGA-DB-5274	6.27123	0	0	0.226262	0.524966	3.90682	1.45133	1.30743	0.897937	0.0790196	0.382515	low
TCGA-TQ-A7RQ	2.17808	0	0.116764	1.30819	1.45481	3.00712	0.914335	0.201634	2.17884	0	0.263252	low
TCGA-HT-7881	2.95616	0	0.49968	1.24702	0.479851	2.00486	1.01778	0.528071	0.988776	0.139077	0.500556	low
TCGA-DU-6392	17.5973	0	1.05929	0	0.654527	1.97831	1.81897	0	1.55277	0.0315364	0.587694	low
TCGA-TQ-A7RH	1.33151	0	0.11023	1.04369	1.59412	2.52654	0.840604	0.190804	2.7643	0.101381	0.35904	low
TCGA-DB-A4XB	2.51781	0	0	1.25834	0.885184	2.47659	0.609755	0	1.61941	0.217603	0.4063	low
TCGA-HT-8012	0.783562	0	1.10575	1.50635	0.890875	3.04215	0.885574	0	1.36793	0.0335111	0.394855	low
TCGA-FG-A711	4.05753	1	0.248535	1.93206	0.923035	2.54372	0.638306	0.739157	0.826925	0.11929	0.452953	low
TCGA-P5-A77X	0.287671	0	0.203765	2.13465	1.21773	2.80948	0.707436	0	0.65306	0.127897	0.339239	low
TCGA-HT-7620	1.18904	0	0.158337	1.2246	1.19566	1.69426	0.906352	0.695548	2.28514	0.0988238	0.451176	low
TCGA-DU-7008	13.0192	0	0.0920721	1.75318	0.143785	2.22404	1.50888	0.160146	3.58084	0.0846086	0.0318505	low
TCGA-HW-A5KJ	2.63562	1	0	1.13179	0.252173	2.49411	0.538935	0.513996	0.553262	0.0263043	0.551052	low
TCGA-E1-5307	4.8274	1	0.276913	1.41029	1.81619	2.46754	0.454281	0	1.96477	0	0.648243	low
TCGA-TM-A84M	2.06575	0	0	1.10702	2.02652	2.61304	1.0077	0	3.16008	0	0.255685	low
TCGA-QH-A86X	0.923288	0	0.260748	1.84262	1.03499	3.06214	0.649478	0	2.11173	0.028852	0.180246	low
TCGA-HT-A5R9	0.00547945	0	0	0.224287	0	3.81693	0.987248	0.217107	2.24367	0.0396999	0.166622	low
TCGA-DB-A75K	1.00822	0	0.130404	0.68724	1.76736	2.64743	0.839153	0	2.19865	0	0.598264	low
TCGA-HT-7604	10.2055	0	0.142479	1.33954	0	2.76097	0.560519	0.244522	3.56363	0.289244	0.101341	low
TCGA-S9-A6WQ	1.1726	0	0.12446	1.52065	1.28214	2.33708	1.23769	0.566766	1.80488	0.1145	0.263466	low
TCGA-S9-A7QW	1.25479	0	0	1.34193	1.8662	3.46827	0.943059	0	2.13179	0.344033	0.308232	low
TCGA-DU-A7T8	11.5863	1	0	1.08889	0.353436	2.76507	0.688046	0	2.99841	0.146264	0.139773	low
TCGA-HT-7688	2.6411	0	0.193204	1.04026	0.541317	2.12925	0.916018	0	1.46106	0.0618453	0.356075	low
TCGA-DB-5280	3.04658	0	0.132643	1.22138	1.05054	2.57287	0.302524	0	3.10425	0.0824301	0.295651	low
TCGA-WY-A85B	3.81644	0	0	0.0611541	0	3.26957	0.295605	0	3.26439	0.119024	0.27012	low
TCGA-E1-A7YW	3.06849	1	0.741575	0.82725	0.617204	2.47431	0.906198	0.262313	2.41386	0.0485152	0.368084	low
TCGA-DH-A7UU	1.14247	0	0	0.214125	0	2.39928	0.218471	0	2.54698	0.110497	0.483666	low
TCGA-P5-A5EZ	0.191781	0	0.178747	0.815411	0	2.46435	0.320196	0	1.46707	0.0287106	0.465917	low
TCGA-S9-A7J3	1.72329	0	0.191942	1.08045	0.154454	2.31043	0.723253	0.325617	1.82948	0.0309716	0.278016	low
TCGA-FG-A60K	1.48493	0	0.151859	2.57643	0	2.79595	0.990011	0.480575	1.87448	0.139862	0.0541893	low
TCGA-P5-A781	0.367123	0	0.403922	1.99222	0.92486	2.50348	0.584963	0.517326	1.81254	0.0352016	0.28054	low
TCGA-HT-7877	0.0109589	0	0.0977456	1.29472	1.00144	2.57328	0.886433	0	2.11013	0.030548	0.234452	low
TCGA-QH-A6X5	1.36164	0	0.137241	1.98006	1.18212	2.61619	0.645517	1.47358	0.865523	0.166073	0.585529	low
TCGA-DU-7015	7.56438	0	0.187894	1.49912	0.6345	1.75805	0.607863	0	2.17457	0.351854	0.341022	low
TCGA-DU-8168	1.18082	0	0.376735	0.498353	1.59225	2.17463	2.14183	0.179893	3.85933	1.2979	0.259473	low
TCGA-DB-A64W	1.2	1	0	0.500292	0.268075	3.07534	1.12148	0.543397	2.40338	1.12274	0.359122	low
TCGA-HW-8320	3.33425	0	0.123401	0.799999	0.511873	2.48318	0.365693	0	3.35547	0.0388576	0.246326	low
TCGA-FG-8182	1.13973	0	0	0.797096	0.805623	2.49485	0.296311	0.587557	3.21557	0.0806577	0.384147	low
TCGA-IK-8125	3.56438	0	0.0911243	1.30626	1.29331	2.52324	0.935686	0.158466	0.591871	0.0564448	0.588225	low
TCGA-S9-A6U8	8.1863	1	0.335026	1.21735	0	3.0161	0.434775	0.389787	2.28857	0.180275	0.229395	low
TCGA-HT-7476	0.545205	0	0.258459	0.311619	0	1.92627	0.628167	0.301939	1.76256	0.0839282	0.638233	low
TCGA-HT-A4DV	2.16986	0	0.262914	1.45964	0	2.80583	0.809908	0.775346	0.753348	0	0.28171	low
TCGA-TM-A84H	2.53699	0	0.253263	0.528471	0	3.26784	0.986593	0.424062	2.70257	0.0821576	0.159701	low
TCGA-TM-A7CA	2.89863	0	0.275484	0.522458	0.416191	3.15152	0.539134	0	3.10906	0	0.232972	low
TCGA-TQ-A7RJ	3.36712	0	0.321235	1.42557	0.944709	2.58145	0.417488	0	2.76551	0.105946	0.278143	low
TCGA-R8-A73M	4.94795	0	0.159629	1.23149	0.45607	3.70328	1.56174	0.272859	0.828632	0.146916	0.138192	low
TCGA-S9-A7R3	8.25479	0	0.274172	2.03129	0	3.25063	0.591775	0	0.986593	0.132116	0.147807	low
TCGA-DU-8167	1.29041	0	0	0.743041	0.629007	2.28297	0.962586	0	1.84635	0.211137	0.354832	low
TCGA-KT-A74X	1.2	0	0.0911243	1.64731	0.390227	2.16633	0.867343	0.301002	1.3921	0.261952	0.250289	low
TCGA-WY-A858	3.66301	0	0	0.521553	0.322159	2.55824	0.572793	0	3.12826	0	0.221218	low
TCGA-QH-A6CU	1.23562	0	0.764516	2.56645	0.397584	2.51182	0.915865	0.616452	0.0955869	0.126312	0.279126	low
TCGA-DU-6397	3.83836	1	0.438506	0.712508	0.993711	1.79516	1.18732	0	1.46184	0.0414533	0.598042	low
TCGA-QH-A6X3	0.857534	0	0.233888	0.648926	1.56467	2.5141	0.671022	0	2.58806	0	0.589198	low
TCGA-DB-A64P	2.50959	0	0.4336	1.11882	0.762561	2.50924	1.09255	0	1.30077	0	0.338094	low
TCGA-EZ-7264	3.29041	0	0.111298	1.39358	0.819668	2.58089	1.92881	0	0.853996	0.575603	0.181851	low
TCGA-P5-A77W	1.6	0	0	0.516822	0.296898	2.27766	0.87342	0	1.04879	0.0313952	0.491297	low
TCGA-HT-A619	1.78356	0	0	1.44005	0.77905	3.27559	0.910119	0	1.87943	0	0.145109	low
TCGA-HT-7690	0.00821918	0	0	0.62527	1.5211	1.95621	0.980318	0	2.70872	0	0.434693	low
TCGA-FG-8185	1.1863	0	0.0969365	0.132511	0.634686	3.35535	0.516519	0.168385	2.26837	0.117695	0.528579	low
TCGA-TM-A7C5	4.10959	0	0	1.53082	0	2.11163	0.376513	0	2.03267	0	0.191761	low
TCGA-HT-7684	0.50411	0	0.423955	1.55026	0.492725	2.52474	0.377179	0	0.257373	0	0.654459	low
TCGA-S9-A6UB	10.3041	0	0.171975	1.42879	0.264476	3.00876	1.47077	0	3.00126	0.158337	0.048505	low
TCGA-RY-A843	0.172603	0	0.273337	2.06133	0	2.91715	0.806283	0.168385	1.91376	0.0600474	0.085149	low
TCGA-RY-A83Y	0.454795	0	0	1.78262	1.18922	2.88928	1.33228	0	1.42487	0.0499095	0.138733	low
TCGA-E1-A7Z6	2.69589	1	0.41738	2.54743	1.27608	2.75455	0.124725	0.261952	1.50681	0.227618	0.391211	low
TCGA-TQ-A7RK	3.67397	0	0.128205	0.233438	0.351364	2.53246	0.618646	0	2.57639	0.166673	0.423132	low
TCGA-TQ-A7RG	1.6411	0	0.167872	1.87731	1.24665	2.82365	0.763497	0.286526	1.60056	0.104873	0.268225	low
TCGA-DB-A4XA	1.56986	0	0.156526	1.90554	0.62882	2.93085	0.353436	0.267835	1.12393	0.0496308	0.305435	low
TCGA-S9-A7IY	1.9589	0	0.143916	2.47111	1.66303	2.12747	0.794104	0	1.24336	0	0.268418	low
TCGA-CS-6667	4.02466	0	0.0897693	1.16582	0.940129	3.09869	0.96414	0	2.26469	0.0556122	0.18241	low
TCGA-TM-A7CF	5.44932	0	0.203953	0.884285	0.463099	2.59024	0.409853	0.842496	2.03009	0.0992952	0.538418	low
TCGA-FG-6689	1.24384	0	0.284988	1.32774	1.02942	2.1972	0.477056	0.175812	1.68468	0.0316775	0.560234	low
TCGA-E1-5311	11.189	1	0.558268	1.41673	1.00087	2.71497	0.488206	0	2.30594	0	0.343966	low
TCGA-RY-A840	2.33973	0	0.138552	2.26616	2.45565	3.53346	0.837459	0	1.10628	0	0.327489	low
TCGA-TQ-A7RV	5.11781	0	0.45191	1.00497	0.105812	2.39966	0.509645	0	2.57151	0.0209822	0.250751	low
TCGA-HT-7472	0.00273973	0	0	1.20702	0.522658	2.51278	0.45386	0.217851	2.79681	0.116232	0.222144	low
TCGA-HT-7602	2.48767	0	0	1.17185	0.62293	2.60741	0.753519	0.931532	1.42787	0.0729976	0.405185	low
TCGA-DH-A7UV	1.55068	0	0	1.32935	1.3372	3.15163	0.404031	0	3.04138	0.102188	0.234096	low
TCGA-E1-A7YO	6.25205	1	0	1.1415	1.4298	2.89416	0.746915	0.427606	1.81844	0.122739	0.463008	low
TCGA-FG-6691	3.44384	0	0	0.707525	1.79627	2.56113	0.692427	0	2.33385	0.0398403	0.635467	low
TCGA-DU-7018	2.55616	1	0.0867838	0.825134	0.259544	2.68805	1.13855	0	1.6318	0.0270125	0.201253	low
TCGA-TQ-A7RF	1.78082	0	0.298776	1.88912	0	2.98143	0.519441	0	1.93176	0.0497702	0.119677	low
TCGA-HT-A5RB	0.00821918	0	0.134089	0.742869	0.389126	1.97111	0.478506	0.230695	2.74502	0.0423642	0.367234	low
TCGA-FG-A6J1	1.36986	0	0.285935	1.99299	1.259	4.04363	0.980757	0.257131	0.829525	0.30381	0.228349	low
TCGA-F6-A8O3	0.0191781	0	0	2.43898	0.166073	3.1787	1.05262	0	2.41116	0.129349	0.0340504	low
TCGA-DU-A6S8	1.85753	0	0.141433	0.853996	1.39917	2.88751	1.27172	0.242938	1.72674	0.0881416	0.361743	low
TCGA-DH-A7UT	1.45479	1	0.300299	1.80999	2.0445	3.31027	0.356369	0	2.07104	0.0985543	0.460089	low
TCGA-DU-A7TC	3.11507	0	0.196229	0.555816	0.856149	2.69138	0.719753	0.17594	1.74369	0.0318186	0.575107	low
TCGA-QH-A65R	1.26301	0	0.206768	1.21051	1.07183	2.79512	0.582845	0	1.67152	0	0.417352	low
TCGA-S9-A7R4	2.50411	0	0.118227	0.305912	0	2.2198	0.522859	0	2.416	0	0.378349	low
TCGA-RY-A845	1.63288	0	0.347892	1.59024	1.10802	3.25773	0.966504	0.404467	2.72535	0.0779266	0.145033	low
TCGA-HW-7489	3.45753	1	0.311503	1.05228	0.921132	2.0938	0.899021	0.192825	1.31516	0.03492	0.547665	low
TCGA-P5-A72X	1.10411	0	0	1.01935	0.49416	1.67911	0.37829	0	1.82705	0	0.498964	low
TCGA-CS-5393	3.34795	0	0	0.625083	1.30381	2.59426	0.560617	0.201132	2.22965	0.0366088	0.623365	low
TCGA-DU-A5TW	2.08219	0	0.148869	0.4336	0.89786	3.07835	0.690819	0	2.10618	0.179893	0.501009	low
TCGA-S9-A7QZ	2.26301	0	0.22231	0.998773	0.732747	2.99226	1.22971	0.374733	2.65894	0.139862	0.154625	low
TCGA-DB-A4XG	6.07945	0	0.468114	1.34818	2.01632	2.95832	1.02262	0	1.80678	0.159758	0.500918	low
TCGA-TM-A7C4	4.0274	0	0.364684	1.62152	1.24556	2.09933	0.69537	0.423632	1.92026	0.0416635	0.430677	low
TCGA-DU-5871	1.57808	0	0.225645	1.24221	0.621056	2.15192	0.32262	0	1.68997	0.141956	0.537693	low
TCGA-DH-A66B	3.50411	0	0	0.442758	0	2.40381	0.309991	0	2.65469	0	0.327125	low
TCGA-P5-A735	0.8	0	0.182311	1.16453	0.279768	1.72574	0.521051	0	2.33216	0	0.29106	low
TCGA-E1-A7YH	7.76712	1	0.332507	1.21058	0.971663	2.93765	0.661202	0.547351	2.27322	0	0.328481	low
TCGA-FG-8188	1.24658	0	0.165944	0.96739	1.64662	2.91209	0.444561	0	2.47124	0.103665	0.567734	low
TCGA-HW-7490	3.8	0	0.1141	1.51581	0.335369	2.65304	0.716069	0	0.998629	0.13829	0.272084	low
TCGA-S9-A6WH	3.2137	0	0.177982	0.885574	2.94077	2.95423	1.65819	0	2.07526	0.214747	0.541702	low
TCGA-S9-A6WL	2.59178	0	0.135404	1.51617	0.833578	1.42573	0.843823	0.232906	2.09244	0.0427844	0.302886	low
TCGA-S9-A6WP	1.55342	0	0.483468	1.09599	0	2.44172	1.03555	0.359971	2.05318	0.10165	0.197478	low
TCGA-TM-A84G	3.3863	0	0.157302	1.00641	2.81584	2.50785	1.81213	0	1.42567	0.14483	0.588008	low
TCGA-DU-8166	1.4137	0	0	1.2529	1.26454	2.1989	0.606537	0	2.50678	0.182438	0.366204	low
TCGA-S9-A6U2	2.48767	0	0	1.44753	0.948975	2.25157	0.732834	0	1.53695	0.237441	0.367285	low
TCGA-QH-A6CY	1.11781	0	0.223052	1.65892	0.339935	1.57012	0.925999	0.375846	0.506602	0.106482	0.422367	low
TCGA-FG-7637	3.33973	0	0.444243	0.735436	1.44318	2.3376	0.978635	0	2.21079	0.0391384	0.555102	low
TCGA-HT-7605	0.380822	0	0.178747	2.02485	0	2.13386	0.665029	0.555325	0.611456	0.240375	0.28867	low
TCGA-DU-A7TI	3.2411	1	0.152119	1.01785	1.37301	2.74726	1.03372	0	2.05426	0.0482362	0.322335	low
TCGA-FG-A4MX	1.5589	0	0	0.371615	0	4.0416	0.263155	0.812539	2.09754	0	0.34325	low
TCGA-HT-7676	0.0136986	0	0	1.04257	0.507516	2.20119	0.53834	0	2.10343	0.40523	0.400848	low
TCGA-HT-7875	0.0273973	0	0	2.5303	1.36087	3.03947	1.3122	0.197111	1.47882	0.0708015	0.0864695	low
TCGA-VM-A8CF	1.66849	0	0.322736	1.93776	0.262072	3.41468	0.305912	0.290542	0.156655	0.385597	0.45322	low
TCGA-DB-A75M	1.49041	0	0.576087	0.929715	0	2.7389	0.754374	0	2.39663	0.0840643	0.212581	low
TCGA-S9-A6U9	7.99452	0	0	0.980318	0	1.74773	0.289598	0.218347	1.27935	0.0787464	0.584307	low
TCGA-FG-5962	3.98082	0	0	2.69435	1.05527	2.15403	1.01942	0.202888	0.844225	0.208517	0.165607	low
TCGA-FN-7833	2.29315	0	0.135929	1.37512	0.835924	2.87725	0.180148	0	1.29054	0.0429244	0.535498	low
TCGA-DU-5853	1.11507	0	0	1.40474	0.191563	2.27134	0.679244	0	2.26975	0.0388576	0.154835	low
TCGA-TM-A84T	1.98356	0	0	0.414785	0.219215	2.75463	0.256407	0	3.02774	0	0.300334	low
TCGA-HW-8322	2.07671	0	0	1.31237	0.16954	3.44868	1.06943	0.35558	2.67498	0.223917	0.0778994	low
TCGA-TM-A84O	2.76986	1	0	2.1433	1.14594	2.822	0.818032	0.662023	1.97012	0.137372	0.16872	low
TCGA-HT-7884	0.939726	0	0.681584	1.6172	1.79398	2.8643	0.639047	0.206143	2.76583	0.0740944	0.379129	low
TCGA-HT-7485	0.334247	0	0.125651	2.05214	0.901494	2.29258	0.316146	0	1.30941	0.152248	0.367996	low
TCGA-CS-4938	9.79178	0	0.116099	1.32544	0.736129	2.59072	0.645056	0.200504	0.601601	0.140648	0.570085	low
TCGA-RY-A83X	2.5726	0	0.115166	1.81893	0.481506	3.1132	0.640806	0.529871	2.1132	0.0714881	0.142597	low
TCGA-DU-7302	5.02466	0	1.04236	1.76265	0.418784	2.58309	0.846794	0	0.808426	0.294665	0.431302	low
TCGA-HT-A74K	1.27945	0	0.14496	0.369829	0	3.54056	0.975997	0.956428	0.903115	0	0.408795	low
TCGA-S9-A6U6	2.92877	0	0	0.894294	0.553262	3.02499	1.07615	0.232047	2.9668	0.0426443	0.118627	low
TCGA-DB-A75L	0.936986	0	0.109695	1.7817	1.32516	3.29168	0.467279	0.189666	1.55203	0.067914	0.324184	low
TCGA-VM-A8CA	1.12603	0	0.128425	2.6301	0.9164	3.37402	0.946207	0	0.145873	0.0798389	0.147265	low
TCGA-FG-8186	1.33425	0	0.469678	1.85431	1.24829	2.03207	0.44615	0	2.66086	0.121944	0.323245	low
TCGA-DB-5277	4.23836	1	0	0.465295	1.01471	1.36278	1.74235	0	2.25617	0.562181	0.372593	low
TCGA-TM-A84L	3.40274	1	0.302173	1.60417	1.60222	2.24543	0.46069	0	2.43189	0.0504669	0.437463	low
TCGA-DU-6395	4.08493	1	0.191815	0.669027	1.36854	2.26529	0.911116	0	2.36398	0.148739	0.528349	low
TCGA-P5-A5F0	0.786301	0	0	1.38272	0.223917	2.40613	0.822118	0	1.63371	0.0458623	0.181666	low
TCGA-VM-A8CH	1.95616	0	0.393087	0	0.582749	3.43807	0.719227	0	2.8257	0.0453032	0.375029	low
TCGA-S9-A7J1	0.682192	0	0	1.86319	1.04963	1.28806	0.907583	0.262794	1.41597	0.0957219	0.345223	low
TCGA-DU-6400	0.10137	1	0.275603	0.439144	1.41814	1.56238	1.74872	0.169797	1.56457	0.0606008	0.564812	low
TCGA-TQ-A7RW	2.24932	1	0.337083	1.22318	2.11979	3.2412	0.647821	0	2.67548	0.528371	0.596114	low
TCGA-QH-A6XA	1.37534	0	0.133169	1.22503	1.85324	2.72098	0.475604	0	2.40387	0.198871	0.586356	low
TCGA-QH-A6X9	0.158904	0	0.121015	0.853437	1.48944	2.40885	0.790939	0	2.38502	0.0751903	0.478172	low
TCGA-CS-4943	3.03014	1	0	0.644318	0	2.63951	1.0082	0	2.84575	0.545277	0.168876	low
TCGA-P5-A733	1.13425	0	0.168385	1.90296	0.577151	1.21785	0.22231	0	1.19453	0.0535284	0.542595	low
TCGA-TQ-A7RI	0.169863	0	0.280481	1.42326	2.2485	3.13988	0.900413	0	1.75749	0.0465609	0.495212	low
TCGA-FG-A60J	1.23014	0	0	1.23272	1.83512	1.93051	1.22157	0.622368	1.8614	0.0863762	0.494204	low
TCGA-DB-A64U	2.31781	0	0.379399	1.76685	1.28327	2.97653	0.490365	0.236952	1.45565	0.0858325	0.434138	low
TCGA-VM-A8CE	3.26301	0	0.256407	1.77446	0.54962	2.53384	0.556993	0	1.76672	0.0422241	0.217834	low
TCGA-DB-A64Q	0.49863	0	0.446574	1.53371	2.27605	2.68681	1.46347	0	1.47004	0	0.382485	low
TCGA-P5-A5F2	0.663014	0	0.596363	1.66485	0.573471	2.02492	0.607484	0	0.970927	0.0875986	0.495168	low
TCGA-DH-A7US	1.93425	0	0.264717	1.86612	1.08406	3.68483	0.982291	0.237808	1.74377	0.0861044	0.142141	low
TCGA-DU-A6S2	2.12877	0	0.259182	0.787098	0.833254	1.30737	1.0234	0	1.85212	0.0842004	0.544372	low
TCGA-S9-A6TS	5.18082	1	0.124196	0.457121	0.651867	2.98692	0.367595	0.214125	2.34184	0	0.498683	low
TCGA-FG-6690	3.54521	0	0.12618	1.40218	0	2.69615	0.504061	0	2.53809	0.0396999	0.133397	low
TCGA-DU-7294	7.86027	0	0.126576	1.53695	1.2087	2.51415	1.00849	0.218099	2.39432	0.0398403	0.190267	low
TCGA-WY-A85D	3.14247	0	0.391328	2.0894	0.993058	3.40128	0.116232	0	1.70354	0.08882	0.291059	low
TCGA-FG-A6IZ	1.25205	0	0	1.40675	1.00339	3.0394	1.73366	0	0.938022	0.402722	0.168857	low
TCGA-WY-A85E	1.73425	0	0.320658	1.5036	1.44031	3.30502	1.25363	0	2.67559	0.139339	0.132701	low
TCGA-HW-7491	5.69315	0	0	0.919988	0.849839	2.50724	0.538935	0	2.97653	0.300299	0.305156	low
TCGA-HW-A5KL	2.40548	0	0.361656	0.94058	1.16678	2.47931	0.132116	0.172231	2.92568	0.0614306	0.620331	low
TCGA-DU-A6S3	1.79726	0	0	0.586789	0.735955	2.01767	0.536948	0.200504	1.98193	0.0720372	0.645279	low
TCGA-HW-8321	3.54521	0	0.209641	0.554442	0.903038	2.91305	0.687419	0.503552	3.2744	0.0999011	0.318239	low
TCGA-HW-7493	5.7726	0	0.129481	2.23967	0.922502	1.68365	0.541019	0.586404	1.49871	0.119157	0.339493	low
TCGA-HT-8114	2.84932	0	0.233029	1.78718	1.3667	2.3234	0.572987	0	3.41656	0.0753273	0.175122	low
TCGA-TQ-A7RN	2.81096	0	0.202762	1.45354	0.443288	2.93064	0.921055	0	1.89782	0	0.143879	low
TCGA-TQ-A7RR	2.15616	0	0.279531	1.36558	0.422018	2.74921	0.546364	0	2.07984	0	0.222355	low
TCGA-S9-A7J2	0.169863	0	0.25411	1.64662	0.385265	2.71576	0.787349	0	1.73777	0	0.161673	low
TCGA-HW-7495	2.95342	0	0.397912	1.65389	0.418352	2.96359	1.09734	0	0.941106	0	0.176889	low
TCGA-R8-A6ML	7.83562	0	0.236584	1.5098	1.43226	1.44201	1.27178	0.397365	1.49231	0	0.4184	low
TCGA-DH-5142	5.32329	0	0	0.922731	0.57289	2.92041	0.411752	0	1.37329	0.129217	0.482945	low
TCGA-DB-A64X	1.54247	0	0	0.729444	0.772984	3.17385	0.656542	0	1.26784	0	0.448372	low
TCGA-DU-A76R	1.77534	1	0.825053	2.84394	1.96798	2.76209	0.675455	0	0.861003	0.0419438	0.39266	low
TCGA-HT-A615	1.41096	0	0.149389	1.14176	2.04254	2.50373	1.30317	0.255924	1.59488	0.0930192	0.511334	low
TCGA-HT-8109	0.463014	0	0	1.8437	1.53282	2.27137	0.849439	0.203514	1.21649	0.0370307	0.373436	low
TCGA-TQ-A7RU	2.8274	0	0.157691	1.00856	1.50386	3.30858	0.612305	0	1.66312	0	0.511374	low
TCGA-S9-A6TY	2.94795	0	0.303927	2.03492	0.80331	3.32739	0.960882	0.187894	2.11263	0	0.0964325	low
TCGA-HT-7473	1.37808	0	0.123269	1.55213	1.50731	2.02031	0.988703	0	1.54493	0.184344	0.417916	low
TCGA-HT-8111	0.0191781	0	0.236707	0.928958	0.359858	2.08587	0.633943	0.212507	1.99895	0.149129	0.412969	low
TCGA-DU-8163	1.72329	0	0.138683	1.08148	1.83406	1.44821	0.747516	0	2.71411	0.0437644	0.605556	low
