# Supplementary material for: A disulfidptosis-associated long noncoding RNA signature to predict low-grade glioma classification, prognosis, tumor microenvironment, and therapy regimens: Observational study
Source: Medicine (Baltimore). 2024 Aug 23;103(34):e39316. doi: 10.1097/MD.0000000000039316 (PMC11346906; doi:10.1097/MD.0000000000039316)
Supplement: Supplementary file 9 [file medi-103-e39316-s010.xlsx]

## Sheet: Sheet1
Table S9. The 1288 risk differentially expressed genes
gene	lowMean	highMean	logFC	pValue	fdr
SEL1L3	4.03672	18.8021	2.21964	2.15392e-21	8.83625e-20
SULF1	12.8634	27.1158	1.07586	0.000557634	0.00102458
HDHD3	6.61902	14.557	1.13702	1.1475e-17	2.17552e-16
HOXA11	0.555991	2.13548	1.94142	5.43872e-10	2.5886e-09
CXCL11	0.715056	4.2133	2.55882	2.59375e-14	2.60063e-13
UPP1	7.65547	16.8345	1.13686	4.47312e-19	1.14691e-17
TNK2	150.666	73.237	-1.04071	7.52314e-34	8.53876e-31
DLGAP5	1.66865	5.61146	1.74969	7.21057e-07	2.09284e-06
SLCO4A1-AS1	0.559292	1.59813	1.51471	0.000748187	0.0013475
WNT2	0.510418	1.88125	1.88194	1.64345e-06	4.51358e-06
WIPF3	4.44306	13.0632	1.55589	1.61632e-18	3.63512e-17
ANG	1.32821	2.78819	1.06985	9.65079e-19	2.30441e-17
CHAD	0.718021	3.12251	2.12061	2.70299e-06	7.17022e-06
AL590666.2	44.4238	19.2813	-1.20413	4.03295e-30	1.16374e-27
RGS16	8.86819	30.7753	1.79506	9.21122e-30	2.30391e-27
CLEC5A	0.574603	3.17805	2.4675	1.89915e-22	9.34481e-21
CENPF	4.98284	14.6496	1.55582	8.35444e-06	2.05037e-05
ZNF474	0.470298	1.62557	1.7893	1.67855e-15	2.09973e-14
PDLIM4	3.31388	22.4738	2.76165	9.31567e-23	4.83534e-21
EFNB2	5.28947	10.9821	1.05396	2.39426e-21	9.63649e-20
MARVELD1	6.69772	16.2557	1.27921	6.99431e-17	1.15051e-15
RNASE2	6.57915	16.5206	1.3283	2.60653e-14	2.6119e-13
SLC14A2	2.7333	0.978988	-1.48128	1.08796e-09	4.93277e-09
TFCP2L1	1.72453	7.76787	2.17132	2.37682e-07	7.43167e-07
FSTL1	18.6852	57.425	1.61978	1.79155e-22	8.84093e-21
CLEC17A	1.02589	2.79143	1.44413	1.94537e-17	3.5122e-16
SHISAL2B	5.33189	1.00981	-2.40057	8.21194e-13	6.27506e-12
S100A6	428.28	1003.9	1.22898	2.09327e-16	3.10706e-15
GPR156	0.620084	1.57716	1.34679	6.00111e-15	6.78864e-14
MIR3609	3.61933	1.58603	-1.1903	3.756e-07	1.14108e-06
SPATA18	0.597497	3.23105	2.435	1.95339e-15	2.42041e-14
TRPV4	0.705623	1.55954	1.14415	0.0149762	0.0214243
COL8A2	4.93986	12.4801	1.33709	1.89057e-11	1.14422e-10
INSM2	3.64944	1.45774	-1.32394	2.94489e-14	2.93026e-13
ANGPT1	2.23526	5.79223	1.37368	2.21569e-07	6.95338e-07
IGKV3-20	2.71452	15.0933	2.47514	0.00263596	0.00431678
TRBC1	1.24826	4.44107	1.83099	3.09793e-11	1.80254e-10
AL359762.1	1.0821	2.33434	1.10917	2.30585e-24	1.75255e-22
AL353597.1	2.68725	0.915187	-1.55399	4.67852e-31	1.85237e-28
LINC02593	10.8631	5.21514	-1.05865	9.33742e-30	2.30391e-27
SLAMF8	0.606892	1.68041	1.4693	3.7231e-09	1.54449e-08
COL5A2	5.69916	25.2017	2.1447	2.22944e-24	1.70974e-22
CD3D	0.758517	3.08004	2.0217	1.17873e-12	8.79016e-12
MRGPRF	2.5455	5.26963	1.04975	1.18058e-07	3.87422e-07
ADAMTS7	1.04996	3.21665	1.61522	1.04425e-09	4.75104e-09
SAMD9	4.86544	10.5984	1.1232	7.29725e-14	6.69734e-13
FXYD2	1.87601	0.720707	-1.38018	2.53181e-38	2.1552e-34
ENPP1	0.55125	1.49291	1.43735	1.6547e-17	3.03244e-16
S100A10	166.406	336.657	1.01657	1.47236e-06	4.07525e-06
IGHGP	2.41011	7.59103	1.65519	5.7303e-05	0.000123071
KLRC2	42.4221	21.0274	-1.01255	2.0867e-20	7.27993e-19
HSPB7	1.59552	3.76725	1.23949	1.23088e-16	1.92079e-15
FOLR1	2.57486	8.2947	1.68769	6.47137e-05	0.000138047
PDGFD	2.29016	7.01273	1.61453	8.77384e-16	1.15169e-14
PODNL1	0.553005	4.14471	2.90591	1.82111e-20	6.39267e-19
SOD3	6.86317	22.4156	1.70756	1.15029e-20	4.11421e-19
PLEK2	0.525337	1.65691	1.65718	1.44865e-19	4.13828e-18
RSPH1	7.94879	17.1766	1.11163	0.000112173	0.000230898
Z94057.1	2.2476	0.99918	-1.16957	9.29798e-30	2.30391e-27
AC008060.1	1.58126	3.17619	1.00622	2.68745e-05	6.06574e-05
TENT5A	5.12391	11.1545	1.12231	1.22607e-11	7.64608e-11
AC104985.2	1.85049	0.917404	-1.01228	3.2655e-26	3.80788e-24
CA15P1	3.32333	1.25119	-1.40933	1.12946e-33	1.13112e-30
TUBA1C	6.10958	13.6602	1.16084	1.42648e-16	2.18398e-15
IGHA1	3.83573	44.5813	3.53886	1.2049e-06	3.37947e-06
AC006262.1	2.05548	0.950548	-1.11264	1.4225e-13	1.23877e-12
GZMA	1.27018	3.92132	1.6263	1.2834e-10	6.77096e-10
HPD	0.558539	3.25826	2.54437	3.73199e-17	6.3985e-16
C10orf105	0.908432	2.82271	1.63563	4.32455e-09	1.77454e-08
COL14A1	2.75401	6.99705	1.34521	2.26805e-06	6.08758e-06
CDK1	6.58438	13.7289	1.0601	0.00126382	0.00218864
AL355974.2	6.57045	16.3333	1.31375	5.94972e-07	1.74615e-06
PIRT	7.3246	17.0312	1.21736	4.61941e-10	2.22413e-09
AL136114.1	6.83188	3.08027	-1.14923	9.2766e-18	1.81117e-16
PPM1J	0.744805	1.50168	1.01165	4.96598e-16	6.81829e-15
FAM83D	2.20649	6.92695	1.65046	1.16926e-11	7.31863e-11
IGHV3-21	0.475552	4.571	3.26483	0.00177417	0.00299388
AC026401.3	7.55611	19.0522	1.33424	2.15001e-17	3.84091e-16
MTCO2P12	43.5273	15.5536	-1.48467	3.7488e-06	9.72471e-06
STIL	1.48443	3.22357	1.11875	4.86656e-14	4.63129e-13
E2F7	0.682088	2.66184	1.9644	1.26832e-07	4.14296e-07
DSG2	0.197521	1.98624	3.32996	2.7349e-17	4.82005e-16
GBP3	12.0003	26.2204	1.12762	2.60076e-09	1.10474e-08
TMEM71	0.578789	2.8615	2.30566	4.435e-34	5.80814e-31
CASP8	1.94648	4.09519	1.07306	8.58451e-22	3.7571e-20
HLA-DRA	450.3	1369.06	1.60423	1.4487e-19	4.13828e-18
CPNE8-AS1	0.71577	1.98658	1.47272	2.36008e-14	2.39453e-13
HLA-DRB1	223.986	678.226	1.59836	1.10556e-18	2.59616e-17
PTGFRN	17.3288	45.5093	1.39299	1.4137e-23	8.78404e-22
MOXD1	2.46268	27.8882	3.50136	8.82597e-14	7.9927e-13
NOG	44.5524	18.6259	-1.25819	1.382e-32	8.40308e-30
C1R	23.759	91.9243	1.95198	3.76705e-21	1.46091e-19
AC009118.1	2.86575	1.42259	-1.01039	2.42853e-14	2.45376e-13
GPR82	0.648009	2.43137	1.90768	1.49876e-15	1.8901e-14
AIFM3	7.25668	14.5137	1.00004	0.0150256	0.0214859
CLDN10	6.03359	15.2431	1.33707	1.16528e-07	3.8262e-07
CMYA5	0.876048	4.82827	2.46243	2.24392e-16	3.30477e-15
SCIN	6.28578	13.5748	1.11077	7.87332e-09	3.10501e-08
AC021739.4	14.2981	6.27325	-1.18854	4.92951e-33	3.64891e-30
C16orf54	0.927518	1.86322	1.00635	1.53168e-15	1.92876e-14
IL2RB	0.550551	1.57985	1.52084	7.57438e-13	5.82711e-12
MBNL3	1.22762	2.67432	1.1233	2.139e-17	3.8253e-16
ESCO2	0.898123	2.06334	1.2	0.00198766	0.00332449
GTSE1	3.10718	7.78317	1.32475	0.00140618	0.00241429
ADAMTS14	1.65274	4.33529	1.39127	1.39797e-09	6.21098e-09
TCIM	20.0525	46.5653	1.21548	3.61925e-11	2.08168e-10
ITGA5	7.35832	15.6601	1.08965	2.7218e-19	7.36704e-18
HOXA2	0.103452	2.76148	4.7384	3.50683e-15	4.17218e-14
AL355916.2	28.1181	12.1877	-1.20608	2.14661e-14	2.1976e-13
WFDC2	2.35271	4.90781	1.06076	2.8639e-13	2.37034e-12
XKR7	8.01154	3.43228	-1.22291	2.39414e-17	4.25472e-16
BEST4	0.729792	1.89879	1.37952	1.1753e-13	1.04107e-12
PRKG2	3.95322	1.9453	-1.02303	1.41538e-12	1.04045e-11
VASN	3.22836	18.0801	2.48553	1.52514e-30	5.52458e-28
SPAG4	0.891273	2.15037	1.27065	2.88692e-15	3.48087e-14
ATOH8	45.377	22.1552	-1.03432	2.52892e-29	5.89794e-27
CCDC152	1.13609	2.96337	1.38316	1.18262e-15	1.523e-14
PRF1	1.43057	2.9157	1.02726	1.79928e-13	1.54165e-12
C16orf92	1.98433	0.876836	-1.17827	2.09277e-30	6.92634e-28
AL390755.1	4.84624	14.499	1.58101	8.74398e-18	1.71703e-16
PDCD1LG2	1.64112	4.96528	1.5972	8.65068e-19	2.09499e-17
TTC26	3.47197	7.17356	1.04693	1.20702e-18	2.8073e-17
IGLV1-40	0.918736	7.59636	3.04759	0.000529401	0.000977131
PRR29	1.10531	2.60643	1.23762	2.40314e-08	8.7441e-08
OLFML3	29.7895	60.447	1.02087	2.09561e-17	3.75951e-16
CTF1	4.49362	10.1818	1.18005	8.04867e-19	1.9688e-17
FBLN5	8.52202	22.7074	1.4139	4.25313e-20	1.38186e-18
RUNX3	1.64644	3.36356	1.03064	1.2981e-09	5.79753e-09
AKAP12	24.8839	50.3386	1.01645	1.36765e-17	2.53918e-16
AP000757.1	8.66199	3.85002	-1.16983	1.35472e-33	1.28134e-30
ECRG4	3.75094	10.9249	1.54229	7.49053e-15	8.31874e-14
PLAAT5	1.94314	5.10739	1.3942	3.12898e-13	2.57099e-12
JAK3	2.12846	5.23939	1.29959	3.77649e-18	7.82175e-17
DCDC2	0.618948	1.83371	1.56687	3.05461e-11	1.78038e-10
ZDHHC23	1.57574	5.17324	1.71504	3.68199e-15	4.36227e-14
GPR65	1.26173	3.70376	1.55359	1.26281e-18	2.90535e-17
SP5	0.809044	2.08692	1.36709	0.000101963	0.000211183
GABRA2	3.25165	6.76675	1.05729	1.57073e-05	3.69004e-05
CLCF1	1.5284	7.36355	2.26837	3.91593e-14	3.81837e-13
NID2	2.59504	6.0026	1.20983	0.000820914	0.00146807
LRRC2	1.66786	5.35975	1.68416	2.53272e-12	1.78253e-11
LZTS1	10.221	24.327	1.25102	2.49603e-13	2.08923e-12
MYOD1	2.67518	0.640475	-2.06242	1.59607e-23	9.70467e-22
HLA-DQA2	7.44672	31.5283	2.08197	8.84714e-11	4.79079e-10
SPC24	4.42736	10.7312	1.2773	0.00060897	0.00111122
GRB14	0.762343	3.46622	2.18485	1.79869e-16	2.70279e-15
NTS	0.331459	13.765	5.37603	0.00543703	0.0084227
C1S	22.1016	70.1627	1.66656	6.31288e-16	8.46941e-15
FBP1	2.57675	5.51718	1.09838	9.33051e-13	7.06009e-12
OGN	2.41803	5.29128	1.12978	0.0235008	0.0323445
LINC02513	0.505552	1.72831	1.77343	1.88627e-09	8.20484e-09
SLC6A11	23.0355	52.6051	1.19134	0.0372936	0.0494989
MT1L	11.079	24.1157	1.12214	1.89829e-13	1.61835e-12
LNX1	6.40928	14.3967	1.1675	3.4538e-07	1.05548e-06
TCAF2	0.692383	2.09211	1.59532	5.17545e-20	1.63777e-18
AK4	15.7621	32.2046	1.03081	2.13527e-16	3.16388e-15
LGALS1	204.508	460.189	1.17007	8.85504e-25	7.50035e-23
HLA-DRB5	80.2337	235.108	1.55104	3.06536e-16	4.37449e-15
PARP9	11.674	23.4284	1.00497	1.81123e-18	4.02562e-17
VIM	181.068	509.628	1.49291	4.32434e-20	1.39966e-18
TFPI	3.07031	6.69857	1.12547	8.06777e-08	2.70915e-07
CBLN4	3.78865	8.26617	1.12553	0.00123903	0.00214904
GPR37	28.3804	57.2289	1.01185	4.14973e-13	3.33723e-12
AURKB	4.39354	11.7467	1.41879	0.000648902	0.00117841
LIF	1.1143	6.92742	2.63619	1.56344e-07	5.04025e-07
POSTN	0.517949	41.73	6.33213	3.43212e-19	9.10153e-18
PCOLCE	6.16854	15.0939	1.29097	1.33686e-11	8.28542e-11
AL162231.2	1.24024	4.12623	1.73421	1.67739e-18	3.75756e-17
AC134684.10	6.1601	1.97414	-1.64173	8.55326e-22	3.75307e-20
ART3	2.0185	4.04924	1.00437	1.53092e-07	4.94198e-07
CHAC1	2.91837	6.52986	1.16189	9.29687e-14	8.379e-13
KCNE4	4.42186	11.6005	1.39146	7.80043e-18	1.54242e-16
CTHRC1	2.41645	10.1286	2.06748	9.01231e-13	6.83755e-12
HJURP	2.58297	7.29294	1.49747	0.000165235	0.000330411
SOX10	35.3153	90.8599	1.36335	8.5248e-09	3.3395e-08
HGF	0.93078	3.54163	1.9279	3.68402e-26	4.2667e-24
AL021368.1	1.40592	0.695013	-1.0164	5.67579e-22	2.59759e-20
AC092535.5	0.618719	1.53294	1.30894	5.65153e-07	1.66437e-06
ARL9	0.396733	2.15239	2.4397	4.00891e-24	2.9044e-22
SERPINH1	13.4484	34.0554	1.34044	9.41488e-16	1.2292e-14
HLA-DQB2	2.41349	9.06953	1.90991	2.39194e-14	2.42254e-13
MT1A	2.6984	6.83021	1.33983	5.28573e-10	2.52142e-09
SHCBP1	1.72761	4.23318	1.29296	4.03485e-11	2.30437e-10
TAFA3	0.357801	2.04023	2.5115	8.96186e-23	4.68023e-21
ANXA1	19.2056	124.707	2.69894	9.70242e-28	1.51545e-25
RBP1	8.09867	44.6364	2.46247	2.6861e-17	4.73895e-16
COL1A2	11.3716	46.8922	2.04391	2.98138e-11	1.74127e-10
MYO5C	2.11298	4.75052	1.16881	0.000518922	0.000959245
MYBPH	0.516351	3.14682	2.60747	1.71555e-25	1.73365e-23
GREM1	0.946028	2.21089	1.22467	2.66288e-08	9.61721e-08
FAM240C	1.65412	3.80124	1.2004	0.0050711	0.00790329
HSPB6	6.36229	18.0865	1.5073	2.02509e-13	1.72128e-12
MYH7	32.1774	14.8229	-1.11822	5.3059e-16	7.19785e-15
CDC6	1.99261	4.76965	1.25922	3.16412e-10	1.57053e-09
HOXB3	0.0843456	2.59778	4.94482	3.24088e-07	9.94162e-07
IBSP	0.498695	9.60558	4.26764	7.99952e-17	1.2946e-15
AC025165.4	2.00308	4.1123	1.03772	0.0306109	0.0412204
NEIL3	0.860045	2.32673	1.43582	3.3613e-05	7.49346e-05
LAMC1	16.3345	38.009	1.21842	2.61736e-15	3.16931e-14
OSBPL10	0.985558	2.21745	1.16989	3.16301e-14	3.12903e-13
RIN1	2.70571	6.35351	1.23154	5.30603e-18	1.07927e-16
TCTEX1D1	1.05415	9.84995	3.22403	1.24047e-13	1.09596e-12
IGLV1-44	1.17188	6.10173	2.3804	0.0264033	0.0360045
SSTR2	26.4439	12.8465	-1.04156	1.1357e-17	2.16037e-16
TK1	8.15966	17.9404	1.13663	4.04291e-08	1.42036e-07
TREM1	0.383933	2.158	2.49077	2.67759e-19	7.2705e-18
ALOX5AP	24.6067	63.3658	1.36465	1.96796e-22	9.65547e-21
PNMT	3.82852	10.0596	1.39371	0.00178801	0.00301573
IGHG2	2.20495	12.4412	2.4963	3.876e-07	1.1746e-06
NDC80	2.9509	8.14033	1.46393	9.4116e-06	2.28936e-05
AL513217.1	4.14441	1.70009	-1.28556	1.14706e-20	4.11131e-19
SPON2	1.14345	4.53749	1.98849	1.71252e-20	6.0239e-19
AC015936.1	4.06717	1.69214	-1.26518	1.11576e-23	7.07246e-22
IGFN1	10.0254	3.58286	-1.48447	1.24915e-25	1.30471e-23
COL9A3	11.9459	35.2484	1.56104	1.15476e-10	6.13217e-10
LOXL2	5.54645	13.9204	1.32756	2.09963e-12	1.4988e-11
STC1	0.838624	3.18803	1.92657	4.53967e-09	1.85656e-08
PDGFRL	1.649	3.41417	1.04994	1.75108e-09	7.65986e-09
CRISPLD1	29.0648	60.2558	1.05183	3.8029e-10	1.8594e-09
CLEC4F	5.01989	1.87334	-1.42204	2.52901e-26	3.01094e-24
EEF1AKMT3	6.53296	18.689	1.51638	1.89382e-07	6.01201e-07
IGKV1-5	1.96843	9.62584	2.28987	0.000304839	0.000584411
ANTXR2	3.7944	7.78683	1.03716	2.30531e-15	2.83379e-14
SLC43A3	2.68851	7.08291	1.39753	1.07847e-17	2.0584e-16
MGARP	1.39104	3.24716	1.22302	1.13329e-05	2.72057e-05
ISG15	120.082	302.958	1.3351	1.22111e-13	1.07997e-12
H19	0.771687	18.9428	4.61749	6.56653e-08	2.23188e-07
AC027559.1	0.708514	1.46128	1.04436	3.62146e-06	9.42023e-06
BST2	89.7328	210.333	1.22896	8.0574e-16	1.06504e-14
C9orf64	5.96834	15.5234	1.37904	7.8451e-20	2.38505e-18
FAM20A	1.18944	3.08381	1.37444	2.48261e-10	1.25234e-09
HLA-B	408.044	829.476	1.02347	6.26595e-13	4.85782e-12
VEGFA	8.03471	21.2528	1.40334	0.000972836	0.001719
COLEC11	0.701901	1.58681	1.17679	3.73439e-08	1.32042e-07
ATAD3C	0.995866	2.16764	1.1221	1.25645e-10	6.64522e-10
TENT5B	1.00044	4.35689	2.12267	7.66227e-26	8.20442e-24
PI3	1.3669	2.95677	1.11312	0.00209769	0.00349277
AC092958.1	2.13277	4.44904	1.06077	0.00659516	0.0100847
AC016769.3	0.906605	1.86294	1.03903	4.74638e-05	0.000103149
RBM47	2.12673	4.68898	1.14064	4.77571e-12	3.21116e-11
EVA1C	5.42804	13.2581	1.28837	3.04709e-23	1.74603e-21
NPY2R	0.59967	1.78159	1.57092	1.28003e-06	3.57781e-06
TRIM6	0.713779	1.46071	1.03312	4.40771e-11	2.50056e-10
MYBL2	6.60964	23.4824	1.82893	0.000608302	0.00111024
TROAP	2.1979	6.40409	1.54287	0.00140183	0.00240804
PTGER4	1.80024	4.00624	1.15406	7.84275e-13	6.01725e-12
KCNN4	1.08321	2.74854	1.34335	7.89966e-14	7.19592e-13
AC092645.1	1.09972	3.57376	1.70031	1.37583e-11	8.50837e-11
MET	1.34246	11.8393	3.14064	5.768e-18	1.16905e-16
AHNAK2	1.25369	3.06022	1.28746	8.76878e-09	3.42406e-08
PLAU	4.10292	18.1152	2.14247	1.29311e-12	9.57597e-12
TRIM67	35.4625	11.5355	-1.62021	1.63807e-12	1.18674e-11
OAS3	11.9805	27.3135	1.18893	9.91869e-09	3.8396e-08
TC2N	1.27258	3.23128	1.34435	9.34219e-17	1.49624e-15
MTTP	1.93644	4.42878	1.19351	7.11695e-06	1.76704e-05
GPRC5A	0.571017	2.18397	1.93535	1.10669e-17	2.1099e-16
DENND2D	1.12001	2.741	1.2912	3.79908e-17	6.50698e-16
CFAP94	1.99132	4.04557	1.02262	7.28158e-08	2.46263e-07
GCK	1.14063	2.9611	1.3763	8.62573e-16	1.13313e-14
AC005740.1	3.34765	1.35634	-1.30343	5.12705e-12	3.42172e-11
HMGA1P7	8.34085	3.67926	-1.18078	7.73971e-17	1.25374e-15
LPIN3	0.937317	3.36536	1.84415	5.98218e-16	8.03841e-15
CYTIP	2.06161	4.14714	1.00834	1.16216e-13	1.03051e-12
SOCS3	16.4181	51.6107	1.65239	7.31904e-17	1.19814e-15
LOX	1.46451	4.85516	1.7291	9.27667e-15	1.00788e-13
GGACT	1.13307	2.62696	1.21316	6.26422e-23	3.40732e-21
ADAMTS3	0.545157	2.47812	2.1845	7.75785e-13	5.96017e-12
SLC16A11	1.11336	2.36772	1.08858	9.91093e-10	4.52733e-09
CISH	0.78368	2.11414	1.43173	1.28887e-17	2.40868e-16
EID3	1.19985	3.81796	1.66995	1.13862e-17	2.16351e-16
CCER2	3.92494	10.1614	1.37235	0.0288642	0.0390723
LINC00886	0.98989	2.09433	1.08115	2.43212e-08	8.84385e-08
GNG5	6.08462	12.5599	1.04559	2.55885e-14	2.57017e-13
CD109	2.45014	6.33027	1.3694	9.54148e-15	1.03534e-13
CXCL14	31.4266	106.544	1.76139	3.56625e-09	1.4834e-08
CCNB2	4.65861	12.6835	1.44498	3.5544e-06	9.25568e-06
RARRES1	1.42341	3.57814	1.32986	1.08091e-07	3.56571e-07
CST7	1.60261	3.54056	1.14355	7.07809e-12	4.59765e-11
CAPN5	25.4202	58.3869	1.19967	4.411e-23	2.45416e-21
CNGA3	7.68725	21.4969	1.48359	0.00130249	0.00224943
OXTR	8.18959	17.7682	1.11744	5.98523e-08	2.04698e-07
MX2	1.03557	3.03933	1.55333	1.75794e-19	4.89836e-18
NUPR2	0.517796	1.56042	1.59147	0.000104612	0.000216301
WNT16	0.219128	2.29228	3.38694	5.0363e-12	3.37172e-11
SHROOM3	0.865269	3.76401	2.12105	1.04354e-19	3.06847e-18
ADRA1D	1.60216	3.39576	1.08372	3.51852e-11	2.02991e-10
HLA-DRB6	14.7577	44.6107	1.59592	1.14349e-12	8.54233e-12
HCP5	2.32878	5.34241	1.19792	4.66354e-10	2.24348e-09
PRPS2	8.20389	19.2526	1.23068	3.82737e-26	4.40276e-24
PDLIM1	7.37953	22.6997	1.62107	1.16785e-16	1.83251e-15
FAM181A-AS1	1.44066	3.32676	1.20739	2.90345e-11	1.69692e-10
AC022034.1	0.791111	2.79881	1.82286	3.63923e-10	1.78553e-09
TMEM176B	45.7838	108.214	1.24098	8.85131e-15	9.69714e-14
FN1	53.6081	133.325	1.31442	7.5239e-11	4.10954e-10
IL1R1	3.5074	9.85896	1.49103	2.72161e-11	1.59888e-10
GJB2	2.56637	8.12663	1.66293	8.00197e-06	1.96984e-05
GLP1R	4.84809	1.75108	-1.46918	8.66349e-17	1.3941e-15
HOXB7	1.04176	4.65383	2.1594	2.54958e-05	5.7783e-05
TTR	0.0615931	604.696	13.2612	2.58835e-08	9.37188e-08
PTCRA	0.590241	2.23932	1.92368	2.51054e-15	3.05518e-14
GALNT3	0.502338	2.54093	2.33863	1.14383e-20	4.10839e-19
AC124798.3	2.54913	1.06352	-1.26116	7.40754e-19	1.81982e-17
ADGRE5	6.97926	17.3894	1.31706	6.06589e-22	2.74659e-20
MEOX2	0.607021	16.3442	4.75088	0.0192534	0.027008
CXCL9	0.73312	5.4044	2.88201	2.67955e-14	2.68034e-13
DYRK3	2.11545	4.33696	1.03572	8.08671e-24	5.37798e-22
TWIST1	1.69141	5.73906	1.76259	5.42108e-15	6.17763e-14
PLA2G2A	0.381563	9.11099	4.57762	6.38062e-19	1.57892e-17
HP	0.154483	2.20591	3.83585	2.30556e-08	8.4178e-08
ACAA2	10.5837	21.8107	1.04319	2.213e-28	3.96592e-26
SLIT2	2.17815	5.74466	1.39912	8.05785e-06	1.98301e-05
PLP2	12.5153	36.9003	1.55994	3.53687e-18	7.37029e-17
SEC24D	3.64285	7.37201	1.01699	1.79287e-23	1.071e-21
DLX1	2.84945	8.06302	1.50064	2.16076e-06	5.81887e-06
CBR1	47.6457	103.383	1.11758	2.23759e-18	4.88398e-17
AC010624.1	0.872646	1.77785	1.02667	0.000436977	0.000816813
EMILIN2	1.83216	7.83987	2.09728	1.38899e-21	5.83891e-20
COL23A1	3.93829	8.71322	1.14564	0.000960519	0.00169882
FAM181A	6.8458	20.2367	1.56369	9.848e-17	1.56694e-15
PRLHR	20.933	9.40102	-1.15489	7.26766e-28	1.15637e-25
EN2	1.38445	4.16934	1.5905	3.34393e-05	7.45749e-05
ZMYND12	1.86781	4.90137	1.39183	1.11747e-23	7.07246e-22
FAM81B	0.687387	3.505	2.35022	3.52907e-05	7.84162e-05
MFAP2	0.819541	2.86026	1.80326	2.94851e-09	1.24284e-08
HOXD13	0.0392896	3.39295	6.43225	7.04022e-14	6.48943e-13
WEE1	4.02562	11.2304	1.48013	2.41725e-16	3.5325e-15
DPYD	3.19618	10.1115	1.66158	9.14899e-20	2.74228e-18
DDIAS	1.44941	2.91226	1.00667	5.26536e-06	1.33357e-05
SCGB1D2	2.29632	5.38755	1.2303	5.93108e-06	1.49065e-05
CDHR1	38.3892	17.7981	-1.10898	2.67028e-27	3.8856e-25
DDR2	13.6222	27.9996	1.03945	1.18347e-14	1.26166e-13
DEPP1	31.3428	73.6383	1.23232	8.33385e-20	2.52912e-18
TEAD4	3.39125	12.47	1.87857	4.86159e-15	5.60383e-14
PNPLA4	4.65025	12.7073	1.45028	1.7532e-19	4.89314e-18
AVIL	4.64346	9.32615	1.00608	0.0122018	0.0177491
TAGLN2	72.6944	237.494	1.70797	1.07124e-23	6.88218e-22
CSTA	1.28061	3.63584	1.50545	7.97511e-13	6.11605e-12
AC025171.5	0.668092	2.39482	1.8418	0.00402698	0.00638831
NAMPT	19.2808	50.866	1.39954	4.84442e-14	4.61793e-13
IGLV1-47	2.30629	6.76713	1.55297	0.00507288	0.00790534
ST14	4.18307	9.53382	1.18849	2.86871e-10	1.43225e-09
NCAPH	2.36392	5.23993	1.14837	0.000491412	0.000911262
SLC13A5	0.795428	2.13005	1.42108	0.0109841	0.0161211
IGLV2-14	1.1009	7.84096	2.83235	0.000121133	0.000247604
RAD51AP1	4.6908	9.83766	1.06848	4.0609e-05	8.91858e-05
AP000357.2	3.9922	1.2265	-1.70263	2.26734e-11	1.35112e-10
CCN4	0.568579	4.81426	3.08188	3.21881e-19	8.57594e-18
CLIC1	50.0986	138.485	1.46689	4.81266e-24	3.39982e-22
TEX26	1.20931	4.98268	2.04274	2.73742e-18	5.83286e-17
CTSC	3.53255	7.53493	1.09288	2.69951e-12	1.89055e-11
COL4A2	9.35521	37.3187	1.99605	6.69125e-18	1.33864e-16
MCUB	3.243	13.266	2.03234	1.50018e-37	6.38512e-34
HOPX	23.1108	55.888	1.27397	3.256e-13	2.66763e-12
CENPK	1.5248	3.71919	1.28637	0.00164509	0.0027963
SPEF1	4.69833	11.7675	1.32459	7.80559e-08	2.62473e-07
LCNL1	16.0557	6.8804	-1.22253	5.04842e-20	1.60353e-18
EVC2	0.333281	1.75333	2.39528	2.25143e-20	7.82258e-19
LINC02587	0.350307	10.8254	4.94966	0.000235783	0.000459816
SOCS2	4.40274	14.2473	1.69421	2.57481e-13	2.14358e-12
APLNR	113.461	245.541	1.11377	1.49664e-07	4.83956e-07
FKBP9	17.3505	47.9922	1.46782	1.50372e-25	1.55156e-23
FOXD3	0.743962	1.64757	1.14704	1.34455e-05	3.19304e-05
BRCA2	0.669376	1.44091	1.10609	3.51406e-07	1.07198e-06
CHRNA9	0.179863	3.34428	4.21672	1.2912e-24	1.04679e-22
ARHGAP18	6.3986	12.971	1.01946	5.89409e-13	4.59674e-12
SPTSSB	3.5258	7.34285	1.05839	5.28318e-13	4.15839e-12
PHETA2	2.67508	5.90155	1.14151	1.90271e-25	1.87246e-23
HLA-DPB2	0.581834	2.1504	1.88593	2.76662e-14	2.76094e-13
LINC02732	3.237	8.02939	1.31063	1.00247e-07	3.32435e-07
CD8A	0.98087	2.73376	1.47875	4.24375e-16	5.89799e-15
LINC01711	0.728179	2.19249	1.5902	1.20381e-07	3.94511e-07
STPG1	1.60156	3.69407	1.20573	6.79291e-16	9.07765e-15
AC092162.3	6.83799	3.10757	-1.13779	1.99327e-21	8.19696e-20
AP000547.1	2.01832	0.789472	-1.3542	4.55781e-05	9.92666e-05
SEMA3E	1.73643	6.17059	1.82929	5.04109e-11	2.8306e-10
ST8SIA5	2.90107	8.05751	1.47375	6.16742e-08	2.10548e-07
CHRM3	1.7401	3.78256	1.12019	7.26637e-07	2.10786e-06
IGLV3-19	0.537263	5.00033	3.21832	3.04193e-06	8.00322e-06
GZMH	0.705517	2.18229	1.62909	6.02704e-11	3.34236e-10
LINC01579	0.665242	3.6689	2.4634	4.79281e-15	5.52829e-14
CACNG2	10.0187	4.8897	-1.03488	1.12035e-18	2.62365e-17
ADAM12	0.734864	4.48101	2.60828	1.40584e-19	4.03616e-18
AC009902.3	2.2675	5.14431	1.18188	6.06084e-07	1.77631e-06
HRH1	8.57405	17.6341	1.04032	4.8771e-12	3.27287e-11
ROR1	0.65176	1.80917	1.47292	1.00593e-22	5.1897e-21
CDC25C	1.13663	2.63784	1.21459	0.00075554	0.00135873
F13A1	7.19681	26.829	1.89836	0.000339115	0.000644716
GAL	0.788818	2.10178	1.41385	3.73742e-07	1.13563e-06
CKAP2L	1.65303	4.40372	1.41361	3.49051e-05	7.76099e-05
AC126564.1	2.00752	0.796483	-1.3337	2.09718e-10	1.0706e-09
HSPA7	2.57742	7.6775	1.57471	1.1918e-14	1.26894e-13
OSMR	5.64178	18.1741	1.68766	3.25508e-22	1.54367e-20
BATF3	3.458	7.33778	1.0854	1.39015e-11	8.59067e-11
SLC13A3	3.71275	7.47754	1.01008	6.04685e-10	2.85807e-09
NDST4	2.45863	1.06025	-1.21345	2.634e-23	1.53051e-21
IQGAP3	2.10099	5.68427	1.4359	1.09554e-06	3.09005e-06
CTSW	1.08349	2.3748	1.13212	7.26064e-10	3.39688e-09
SMIM3	16.4578	36.9027	1.16495	2.24192e-21	9.10947e-20
NNAT	43.1504	127.938	1.568	3.66211e-05	8.11498e-05
GBP1	11.2757	46.47	2.04309	1.03815e-14	1.11722e-13
PTPRC	6.16357	12.8138	1.05586	1.83349e-11	1.11284e-10
LAMA2	3.75203	9.09934	1.27809	1.28556e-17	2.40514e-16
IGHV4-39	0.647728	6.64785	3.35943	0.000156887	0.000315013
NUF2	3.55815	8.27209	1.21712	0.00187498	0.00314902
ALPK3	2.68327	5.94566	1.14784	9.94335e-11	5.34361e-10
FBLN1	9.74689	20.3321	1.06075	1.00343e-11	6.36966e-11
RAD51	2.1547	4.37659	1.02232	0.00292736	0.00475875
RAB34	7.36793	30.9197	2.06919	1.04674e-30	3.96018e-28
GPX8	0.711403	4.70933	2.72678	3.89882e-19	1.01495e-17
STRA6	0.692084	1.9951	1.52744	2.58353e-06	6.87581e-06
RGN	7.53498	20.918	1.47307	8.8721e-15	9.71367e-14
STEAP3	5.84596	26.9164	2.20297	2.36006e-22	1.14473e-20
ASIC4	109.141	50.0154	-1.12575	2.3492e-28	4.16617e-26
VNN2	0.853317	2.20189	1.36759	6.48421e-12	4.23451e-11
IQGAP2	3.1696	11.7942	1.8957	1.05662e-18	2.495e-17
NCF1B	0.911921	1.872	1.0376	3.44889e-17	5.93704e-16
CRTAC1	96.4319	45.682	-1.07789	3.69491e-27	5.19883e-25
NIBAN1	3.68221	11.425	1.63354	6.13534e-21	2.30075e-19
CHRNA1	0.389599	3.23113	3.05198	3.61969e-13	2.94295e-12
LGI2	2.85089	8.83612	1.632	3.96107e-14	3.85796e-13
SLN	9.44593	43.6982	2.20981	1.82364e-06	4.97078e-06
HOXB2	0.453933	3.83746	3.0796	8.27684e-05	0.000173838
AC093599.2	10.5631	5.11119	-1.0473	8.56539e-24	5.65216e-22
MT1DP	0.641204	2.79993	2.12654	5.37324e-14	5.07092e-13
PLA2G5	2.3964	14.7527	2.62204	5.03963e-16	6.89159e-15
COL15A1	1.0087	3.39997	1.75302	9.31033e-13	7.04796e-12
SGMS2	0.539705	1.53773	1.51056	6.60462e-18	1.32443e-16
CDCP1	1.25353	2.74339	1.12997	7.63571e-14	6.97788e-13
SFRP2	296.602	109.412	-1.43876	8.99102e-23	4.68111e-21
GNLY	1.6884	4.34466	1.36358	5.68252e-16	7.68426e-15
SLC25A15P5	3.35769	1.14351	-1.554	3.05327e-07	9.4136e-07
ANXA2P2	1.06526	4.13674	1.95728	2.39425e-21	9.63649e-20
GADD45A	47.4943	104.066	1.13167	4.24378e-16	5.89799e-15
DNAI3	0.422912	2.12505	2.32907	2.49539e-08	9.05268e-08
CHODL	1.10032	5.2119	2.24388	1.00577e-07	3.33397e-07
IGLV2-23	3.37322	6.91162	1.0349	0.000489018	0.000907415
OTOG	1.93715	0.492669	-1.97524	2.84045e-11	1.66181e-10
ADAMTS16	0.617227	1.59221	1.36716	0.000325818	0.000621659
E2F2	1.91695	4.22816	1.14122	0.00250086	0.00411214
GOLT1A	0.824991	4.56581	2.46842	3.88574e-05	8.56373e-05
IGKV4-1	1.00729	7.43311	2.88348	0.011612	0.0169637
TRDC	0.600786	4.93947	3.03943	6.56194e-09	2.62123e-08
FMOD	4.29497	46.9386	3.45006	4.23653e-15	4.9402e-14
PDGFA	15.858	45.1274	1.50879	1.32117e-18	3.02325e-17
AL645608.2	3.40776	1.48052	-1.20272	3.48339e-29	7.90729e-27
VSX1	0.694141	1.42932	1.04203	1.10106e-05	2.64879e-05
CXCL10	2.74567	22.1444	3.01171	1.07525e-14	1.15278e-13
EFEMP2	10.5766	29.9282	1.50063	1.71785e-18	3.83811e-17
AC108463.1	0.600979	2.76794	2.20343	2.56418e-24	1.9147e-22
MAP3K7CL	1.73353	6.40645	1.88582	7.15852e-23	3.83251e-21
SPINK8	4.51303	9.59939	1.08885	4.72251e-09	1.92438e-08
IFITM10	30.9524	14.0486	-1.13963	2.07231e-30	6.92634e-28
FAM180B	1.08017	2.7725	1.35993	7.07948e-09	2.81345e-08
IRX5	0.442106	2.46995	2.48202	1.84663e-15	2.29648e-14
RNF135	9.74253	20.0062	1.03808	2.4991e-21	9.9642e-20
SLC47A1	1.52133	3.60217	1.24353	9.63451e-11	5.18746e-10
HOXA10	0.25606	3.05513	3.57668	8.75681e-13	6.65557e-12
TFF3	0.290495	1.84069	2.66366	1.15478e-07	3.7954e-07
ENTPD2	11.7405	26.8745	1.19474	0.00508115	0.00791605
GBP1P1	1.24255	5.18149	2.06006	3.44842e-13	2.81043e-12
S100A4	9.31708	32.9574	1.82265	6.31887e-25	5.48871e-23
TP73-AS1	2.71033	7.93928	1.55054	7.17564e-22	3.19804e-20
ARSD	4.06711	9.18171	1.17476	1.5729e-14	1.64793e-13
DDIT4L	1.49552	11.3839	2.92828	4.23651e-15	4.9402e-14
CD93	9.49948	20.8645	1.13513	4.23194e-10	2.05443e-09
DBNDD1	14.3658	30.1877	1.07132	7.09517e-23	3.82263e-21
IGHG3	1.40169	10.1801	2.86051	2.2254e-05	5.09035e-05
AL160412.1	0.665591	1.36953	1.04097	3.22613e-18	6.75584e-17
KNL1	1.47533	3.15177	1.09512	0.00336401	0.00541581
RIBC2	0.690893	2.3621	1.77354	2.29414e-11	1.36613e-10
AC009041.1	2.94167	1.45507	-1.01555	6.85866e-26	7.4375e-24
RRM2	3.10651	8.15764	1.39286	0.000481652	0.00089482
MYL12A	21.9634	45.6791	1.05644	4.73999e-24	3.3868e-22
AL512308.1	5.01063	2.07494	-1.27193	9.20419e-28	1.45094e-25
SP100	3.21161	7.2905	1.18272	8.49553e-20	2.56903e-18
SERPINA1	8.32613	25.6955	1.6258	5.57632e-19	1.40232e-17
MMP19	0.811338	3.40964	2.07125	3.02999e-11	1.76844e-10
BUB1B	2.55893	7.17359	1.48715	0.000490865	0.000910545
PRSS23	4.90829	11.9314	1.28147	2.54634e-16	3.70208e-15
KLHDC8A	29.2705	72.5478	1.30948	5.68911e-07	1.67457e-06
KCNIP4	1.49502	3.13848	1.0699	1.09813e-08	4.21737e-08
H2BC11	1.15977	2.63647	1.18477	5.93574e-18	1.19594e-16
MEIS3P2	0.865304	2.13545	1.30326	3.31673e-16	4.69388e-15
C2	1.61764	3.73615	1.20766	2.13153e-13	1.80814e-12
TNFRSF1A	41.5175	83.6937	1.0114	1.84021e-18	4.07938e-17
AL160270.1	1.86144	0.865656	-1.10455	5.10367e-28	8.35481e-26
ALDH1A3	0.215598	2.65108	3.62017	9.6033e-17	1.53239e-15
RAB7B	3.68812	7.49379	1.02281	0.000181734	0.00036086
ENPEP	1.52874	3.07635	1.00888	2.71089e-06	7.18893e-06
MAP3K20	4.56291	9.37923	1.03951	3.53259e-20	1.18858e-18
GBP5	0.378651	2.13876	2.49783	1.28113e-16	1.98285e-15
PIFO	8.4095	21.4303	1.34956	1.68639e-13	1.45151e-12
PIPOX	15.1366	38.442	1.34464	3.26343e-07	1.00054e-06
FAR2P2	0.570172	1.60857	1.49631	8.11189e-10	3.75694e-09
RBM24	0.858041	2.49431	1.53953	1.17795e-13	1.04288e-12
ARL4C	26.8007	73.2431	1.45042	2.18883e-24	1.69385e-22
DRC1	0.644846	4.94645	2.93937	9.98848e-14	8.97382e-13
LRRK2	4.65042	11.5671	1.31459	6.29086e-17	1.04083e-15
HOTAIRM1	0.343009	2.35626	2.78018	4.4504e-09	1.82179e-08
THNSL2	2.4673	5.79658	1.23227	1.06327e-11	6.72193e-11
ADGRE1	0.62198	2.10772	1.76074	5.45443e-14	5.13899e-13
CCDC8	1.78335	9.48474	2.41102	1.87201e-21	7.71694e-20
AC010424.1	4.17643	11.3375	1.44076	2.47287e-13	2.07188e-12
FGL2	6.31776	13.138	1.05626	1.12151e-14	1.19785e-13
FABP7	80.2602	186.027	1.21276	1.40316e-09	6.2324e-09
ADM	8.26297	16.8492	1.02795	1.013e-08	3.91428e-08
DTL	3.82603	7.66846	1.00309	0.0187375	0.026362
MSC	1.81141	4.01985	1.15003	6.84831e-08	2.32256e-07
CELSR1	0.619794	2.31719	1.90252	5.65522e-08	1.9431e-07
KIF20A	2.33685	7.3949	1.66197	1.21004e-06	3.39334e-06
MMP7	0.983724	2.73343	1.47438	1.56652e-06	4.31973e-06
AL450345.2	0.749139	4.12779	2.46206	1.92761e-12	1.38648e-11
CD74	394.482	1004.85	1.34895	8.45407e-18	1.66394e-16
IGFBP3	31.5864	81.7835	1.3725	1.16988e-09	5.26633e-09
HK3	1.50231	3.41982	1.18674	1.49448e-06	4.13314e-06
CD69	1.54344	4.0145	1.37907	2.35468e-14	2.39049e-13
RPL7AP28	0.547232	2.33813	2.09513	0.000128084	0.000260809
MSLN	1.58394	3.46307	1.12853	5.03101e-11	2.82591e-10
LRIT2	2.47927	1.0202	-1.28107	4.30018e-33	3.32775e-30
ANXA5	231.954	465.449	1.00478	5.63602e-21	2.12757e-19
CENPU	4.23771	10.3728	1.29145	8.87175e-05	0.000185555
FGFR3	61.8132	134.322	1.1197	2.71089e-06	7.18893e-06
AC188617.1	0.378704	2.08322	2.45967	1.49992e-11	9.23884e-11
PPIC	5.16534	12.0896	1.22683	4.53233e-10	2.18778e-09
MTATP8P1	12.315	4.68836	-1.39327	1.07571e-05	2.59114e-05
SMC4	4.07218	10.046	1.30274	9.96662e-10	4.55155e-09
TNC	53.8727	152.117	1.49755	4.10896e-14	3.97698e-13
AC254562.1	5.30323	2.63513	-1.009	5.32335e-22	2.46277e-20
SYNC	1.59184	4.54011	1.51203	2.03179e-16	3.02371e-15
PAXIP1-AS2	2.11902	4.24997	1.00406	3.4973e-11	2.01904e-10
AC015922.2	7.45057	17.1488	1.20269	7.78021e-18	1.54021e-16
MAP3K4-AS1	16.8503	36.3009	1.10723	0.0034522	0.00554678
AC104407.1	0.571278	2.11399	1.8877	1.31289e-06	3.66066e-06
GLI1	0.559335	2.98205	2.41452	2.42655e-07	7.58436e-07
THBS4	11.0724	32.3909	1.54862	1.06029e-08	4.08129e-08
NAPSB	13.4603	50.561	1.90932	6.4923e-21	2.42926e-19
AC113346.1	1.9155	0.770168	-1.31448	1.96453e-11	1.18184e-10
CHI3L1	14.4633	848.193	5.87393	2.02926e-38	2.1552e-34
SPOCD1	2.58958	20.6588	2.99596	6.12532e-19	1.52461e-17
SNHG18	1.87888	5.88239	1.64653	1.64477e-09	7.2245e-09
S100A8	9.2446	22.0899	1.2567	2.69491e-08	9.72672e-08
CFAP61	0.683418	1.90178	1.47651	3.31945e-14	3.27047e-13
DGKK	4.66033	2.12372	-1.13384	8.62627e-23	4.51884e-21
AL353597.2	4.3388	1.45104	-1.58021	4.686e-35	8.86434e-32
OTP	0.0262417	2.04193	6.28193	1.57586e-18	3.56768e-17
APOL4	3.84877	17.7383	2.2044	1.25613e-18	2.90171e-17
BRIP1	0.697312	1.66706	1.25743	0.000107478	0.000221876
WWTR1	21.6271	45.9277	1.08653	2.9638e-12	2.06544e-11
SERPINA5	0.400811	7.204	4.1678	1.3454e-37	6.38512e-34
CYP39A1	1.0689	2.18509	1.03157	1.23056e-12	9.14458e-12
ORC1	1.66927	3.9231	1.23278	5.75985e-07	1.69393e-06
FBXO17	1.61206	7.57093	2.23157	5.83662e-19	1.46308e-17
OAS1	7.0015	18.5818	1.40815	1.58393e-14	1.65845e-13
CDCA7L	8.59259	18.7864	1.12852	9.03847e-07	2.58622e-06
DPEP1	1.16526	5.20413	2.159	4.89753e-06	1.24653e-05
FKBP9P1	0.534361	1.56395	1.54931	1.52476e-11	9.38165e-11
ASF1B	6.16352	16.3731	1.4095	2.55727e-06	6.80913e-06
ADGRL2	2.38294	5.26449	1.14355	5.03312e-12	3.37093e-11
HOXC4	1.32813	5.03517	1.92264	6.07622e-19	1.51461e-17
CNR1	15.163	33.4627	1.142	1.52145e-13	1.31954e-12
AL592078.2	4.48065	1.96223	-1.19122	7.10608e-21	2.63575e-19
KIF2C	3.83636	11.7157	1.61063	2.0583e-09	8.9144e-09
LINC02883	12.7408	4.81251	-1.40459	2.49746e-34	3.86539e-31
CD2	0.791611	3.63044	2.19728	7.6867e-15	8.51438e-14
CPQ	11.448	26.5275	1.2124	5.03733e-24	3.51477e-22
DEPDC1	0.454212	2.01219	2.14733	5.12884e-14	4.86725e-13
ISG20	0.970181	2.6918	1.47224	4.64661e-25	4.2079e-23
TNFRSF12A	10.4748	56.5565	2.43278	6.87042e-25	5.87784e-23
CYTL1	11.9151	26.0432	1.12811	1.82974e-11	1.11096e-10
MXRA5	1.86226	6.39814	1.7806	4.13618e-10	2.01139e-09
PROM1	3.86143	8.20433	1.08725	6.37958e-06	1.5956e-05
CCNA2	4.43385	10.6647	1.26621	1.9761e-05	4.55683e-05
IL4I1	1.45585	3.89895	1.42122	4.50608e-11	2.54701e-10
PKIB	2.28819	9.17729	2.00386	3.73101e-27	5.2066e-25
PITX1	0.464151	2.22849	2.2634	3.47383e-06	9.06391e-06
MORN3	1.42331	4.59829	1.69185	2.9989e-20	1.02113e-18
NNMT	2.67743	26.6329	3.31429	1.79285e-23	1.071e-21
NAMPTP1	1.996	5.11948	1.35888	9.71166e-09	3.7646e-08
PYGL	10.9735	27.1097	1.30478	1.4397e-20	5.11708e-19
MRC2	22.3139	58.4251	1.38865	2.03056e-14	2.0901e-13
CAV2	3.87544	9.58663	1.30666	7.67418e-16	1.01834e-14
CD3E	0.787313	2.8291	1.84533	8.87642e-13	6.74046e-12
AEBP1	60.7248	198.897	1.71166	2.86489e-12	2.00143e-11
AC021546.1	1.49107	0.692706	-1.10603	4.65575e-09	1.89991e-08
SLC7A3	1.87617	4.92194	1.39144	0.00227212	0.00376224
AC009097.2	2.12381	0.790697	-1.42546	3.27959e-14	3.23493e-13
HOXD4	2.00118	4.96314	1.31041	2.93014e-06	7.72701e-06
PPP1R1C	1.7793	3.61212	1.02154	1.7889e-06	4.88468e-06
MELK	2.94335	8.39249	1.51164	9.90473e-06	2.39903e-05
CRABP1	1.3591	5.4746	2.0101	1.78606e-05	4.15405e-05
MAOB	77.581	247.625	1.67438	1.28471e-19	3.71976e-18
ECM2	9.86613	25.0471	1.34408	1.111e-13	9.88235e-13
LY96	15.6203	32.8309	1.07163	2.94103e-13	2.42945e-12
FLNC	8.81017	45.1175	2.35645	6.02364e-27	8.01191e-25
LSP1	1.70612	5.80534	1.76666	9.18956e-25	7.74516e-23
RNF128	1.10502	3.02371	1.45225	1.12212e-07	3.69303e-07
CD58	5.61119	15.2223	1.43981	5.14571e-24	3.57068e-22
IGFBP2	8.86714	97.6645	3.46129	3.23882e-30	1.00256e-27
ULBP3	0.398002	1.79452	2.17275	4.85666e-24	3.41672e-22
TNFRSF10C	0.773871	1.72212	1.15402	9.82862e-12	6.24612e-11
ZC3HAV1L	1.5106	3.1463	1.05853	1.96504e-07	6.22529e-07
NTSR1	0.531937	1.76456	1.72998	0.0153986	0.0219869
TMEM221	2.24729	4.69268	1.06222	1.92674e-09	8.37234e-09
SNX10	14.0014	33.2683	1.24858	1.36055e-19	3.926e-18
MIR10B	1.11271	2.51538	1.1767	0.000120261	0.000246057
CD7	0.863322	1.83555	1.08824	4.39966e-12	2.97475e-11
CHAF1B	1.98377	5.41025	1.44745	1.04264e-18	2.46885e-17
FCGR2C	0.409374	2.19395	2.42204	3.10016e-20	1.0535e-18
MGP	15.3056	52.1158	1.76766	4.50629e-15	5.23326e-14
SKIDA1	0.537888	1.59145	1.56497	1.63599e-21	6.80994e-20
BGN	94.7836	221.66	1.22564	2.43119e-17	4.31606e-16
AC122697.1	2.24833	0.902204	-1.31732	4.72489e-19	1.20421e-17
CAPG	40.0576	106.668	1.41298	2.5858e-25	2.51007e-23
FEZF1-AS1	0.335841	2.67713	2.99483	6.55356e-07	1.91281e-06
PTTG1	9.1477	25.1047	1.45648	5.06493e-12	3.38823e-11
DLK1	0.481526	2.48894	2.36984	0.00204225	0.00340943
AC010273.3	1.01804	3.17556	1.64121	2.02139e-24	1.57863e-22
KCNE5	3.33962	14.6245	2.13063	1.21328e-08	4.63869e-08
AC109439.1	6.90881	3.38009	-1.03138	1.2845e-19	3.71976e-18
ARSJ	1.64246	5.03565	1.61632	5.32655e-10	2.53734e-09
GAS2L3	0.931839	3.37947	1.85864	2.35803e-16	3.45485e-15
DNMBP-AS1	3.38859	1.39167	-1.28387	5.20634e-21	1.97412e-19
RTP5	71.7188	24.1318	-1.57141	1.78624e-32	1.04865e-29
B3GNT5	1.83275	4.45592	1.28171	4.74769e-15	5.47996e-14
THBS1	4.78248	9.87783	1.04644	2.08506e-07	6.57129e-07
F2RL2	0.483434	3.55699	2.87927	4.92775e-10	2.36261e-09
MIR1250	4.65692	2.30626	-1.01382	1.25099e-16	1.94325e-15
AL033519.5	3.70517	1.72336	-1.10432	1.54067e-20	5.44188e-19
AC008080.4	0.622216	3.08943	2.31185	0.000357299	0.000677245
SERINC2	3.45345	8.03132	1.2176	1.77523e-08	6.59752e-08
MSR1	4.68572	13.6451	1.54204	2.2435e-18	4.8906e-17
PRICKLE3	0.925276	2.41536	1.38428	8.35009e-23	4.38766e-21
AL354919.2	0.273112	2.09376	2.93853	3.5316e-16	4.98553e-15
HAPLN1	25.8134	12.5529	-1.0401	2.0563e-18	4.51723e-17
APOBEC3G	1.86621	4.53997	1.28257	9.87638e-18	1.91074e-16
S100A9	29.2419	70.6203	1.27204	8.98791e-09	3.50319e-08
APOL1	8.58215	23.3049	1.44122	2.75747e-12	1.92876e-11
ISLR	12.6905	30.2865	1.25493	8.10377e-12	5.21811e-11
MAB21L1	0.793366	1.99131	1.32766	0.00101495	0.00178748
WDR62	1.50741	3.7396	1.31081	2.78287e-06	7.36261e-06
UBE2C	13.8478	39.7832	1.5225	0.000179377	0.000356513
IGLV3-1	0.659763	16.3354	4.62991	0.00010282	0.000212777
SERPING1	15.2818	63.4824	2.05454	2.17965e-29	5.30122e-27
SRPX2	1.47038	7.70926	2.39041	5.76489e-15	6.53879e-14
IL13RA2	2.62081	20.9443	2.99847	5.17967e-23	2.86311e-21
G0S2	2.0919	12.6184	2.59264	5.00265e-16	6.85749e-15
AC021739.2	33.008	15.9206	-1.05192	2.26986e-29	5.44286e-27
SLC16A3	3.66772	7.49898	1.03181	2.04308e-11	1.22477e-10
AC123912.4	0.794848	2.32184	1.54652	4.65305e-06	1.18876e-05
NKX2-5	0.215236	2.35294	3.45047	2.78337e-09	1.17673e-08
SLC44A3	7.92783	16.0665	1.01906	2.59513e-20	8.94376e-19
CRYBG1	0.602457	2.11721	1.81323	1.63776e-17	3.00463e-16
FOXM1	8.22226	19.3454	1.23439	0.000603645	0.00110222
FILIP1L	6.82901	13.7041	1.00486	4.77849e-14	4.55764e-13
CPNE8	2.21081	5.56232	1.33111	1.93175e-12	1.38885e-11
BVES	4.48747	9.35628	1.06003	3.80424e-12	2.60318e-11
LRRC61	2.29395	5.95969	1.3774	3.41178e-15	4.07047e-14
C2CD4D-AS1	3.18873	7.29977	1.19487	3.86789e-09	1.59681e-08
F3	50.679	155.727	1.61956	2.45663e-21	9.84098e-20
COL3A1	9.28637	69.1535	2.89662	3.6163e-08	1.28052e-07
SYNPO	20.2085	41.5125	1.03858	3.63598e-13	2.95478e-12
AC097450.1	2.32694	1.0229	-1.18576	6.64828e-15	7.44651e-14
UPK3A	0.597168	1.75812	1.55783	9.67904e-09	3.75366e-08
NPPC	1.30966	2.96684	1.17973	0.0223384	0.0309123
PCSK1	7.79012	16.7113	1.10111	5.54851e-06	1.39987e-05
ST8SIA4	3.59793	7.54964	1.06924	3.28597e-17	5.67956e-16
DMRTA2	0.526499	7.76157	3.88184	3.02403e-09	1.27201e-08
SDC1	3.34382	9.79371	1.55036	7.34809e-09	2.91204e-08
AL121820.2	3.4219	10.1472	1.56822	9.68811e-18	1.88073e-16
TGFB2	5.99019	31.4461	2.39221	1.87084e-32	1.0617e-29
MEDAG	1.19986	3.90483	1.70239	4.7257e-12	3.17878e-11
MMP11	0.845462	1.87105	1.14603	7.8284e-14	7.13482e-13
ESM1	1.12176	5.05448	2.1718	9.24219e-10	4.24119e-09
ADGRE2	0.806194	2.13895	1.4077	5.50451e-16	7.44947e-15
LINC01956	0.732462	1.96056	1.42044	6.2829e-12	4.11884e-11
RAD54L	1.21812	2.75476	1.17728	1.53837e-07	4.96413e-07
RHOJ	10.2104	21.674	1.08593	5.73502e-14	5.37066e-13
CDC45	2.95845	7.08948	1.26084	0.0283873	0.0385003
COL21A1	0.714398	2.39689	1.74637	1.14065e-11	7.15796e-11
SKAP2	9.86756	26.9375	1.44885	7.84694e-23	4.16114e-21
CASP1	6.21565	13.0254	1.06736	7.00333e-13	5.40243e-12
NGFR	9.16873	31.9833	1.80252	9.80707e-11	5.27704e-10
METTL7B	11.1264	121.671	3.45093	1.00451e-31	4.38508e-29
MIR34AHG	0.738188	1.63755	1.14948	5.04154e-07	1.49795e-06
CFH	3.95218	10.7681	1.44605	1.23675e-17	2.32659e-16
CMPK2	5.14127	10.3138	1.00438	6.78481e-15	7.58944e-14
HCFC1-AS1	1.19567	2.70309	1.17679	5.52381e-06	1.39385e-05
FZD2	3.924	7.99278	1.02637	2.24089e-10	1.13748e-09
HOXD9	1.09461	7.13938	2.70538	3.78649e-11	2.16908e-10
SSC5D	1.4934	3.55503	1.25126	1.67042e-07	5.35977e-07
AL035446.1	2.47526	8.92049	1.84954	5.21115e-05	0.000112717
NEK2	1.95611	5.90964	1.59508	5.61751e-09	2.2663e-08
KLHL26	6.25947	14.9624	1.25723	3.83657e-16	5.3848e-15
RCAN3	1.37848	3.27046	1.24642	9.26613e-24	6.06753e-22
NIPAL2	2.86585	6.31418	1.13963	1.03e-15	1.33758e-14
C2orf66	0.886322	2.12644	1.26254	1.81671e-09	7.92457e-09
FABP5	2.72131	15.143	2.47628	4.06709e-29	8.99249e-27
MICALL2	8.82536	17.7966	1.01187	2.53503e-11	1.49598e-10
EPSTI1	2.87762	7.32756	1.34846	1.97639e-18	4.3473e-17
TIMP1	33.0532	248.027	2.90763	1.30533e-32	8.23083e-30
AC125807.2	1.03369	3.27939	1.66563	1.63457e-12	1.1852e-11
COL6A2	11.9505	52.9796	2.14836	1.25449e-13	1.10777e-12
KCNK3	17.7286	8.64458	-1.03621	1.64016e-14	1.71311e-13
HLA-DOA	11.5019	35.3244	1.61879	2.6349e-18	5.62145e-17
TPTEP1	34.7427	13.8621	-1.32556	1.90097e-05	4.40087e-05
MMRN1	1.61689	3.52924	1.12613	4.91452e-13	3.8862e-12
DIRAS3	5.82546	24.3894	2.06581	1.62652e-25	1.66816e-23
AC011228.2	0.0812051	15.2929	7.55708	0.000316534	0.000605098
ERP27	0.632126	1.68407	1.41367	1.08647e-10	5.78764e-10
SLC44A3-AS1	0.725591	2.09099	1.52696	4.86619e-27	6.62776e-25
SOCS1	1.35695	3.55226	1.38837	3.55297e-07	1.08268e-06
AC092131.1	2.54881	5.58212	1.13099	1.26191e-06	3.52892e-06
MAN1C1	11.4135	29.7365	1.38149	1.03979e-24	8.67766e-23
ZBED6CL	0.566648	1.5018	1.40617	6.14071e-20	1.91475e-18
SIGLEC1	3.47008	7.93105	1.19254	0.00177358	0.00299318
FAM111B	2.20455	4.83756	1.1338	0.00150502	0.0025731
EMP3	7.38822	71.042	3.26537	5.83052e-34	7.09033e-31
SERPINF1	16.176	55.0958	1.76808	5.90468e-29	1.24108e-26
ARX	3.19419	7.43339	1.21857	5.50726e-07	1.62526e-06
AGAP2-AS1	0.227553	1.82767	3.00573	6.44164e-12	4.20994e-11
IL1RAP	4.35405	12.1827	1.4844	5.09691e-12	3.40624e-11
SFRP4	6.58459	26.3035	1.99809	7.29929e-13	5.62056e-12
HPSE2	32.1778	14.4836	-1.15164	1.94016e-18	4.27312e-17
RGS8	1.78358	4.60597	1.36873	2.44466e-08	8.88567e-08
TYMP	6.38309	19.2049	1.58915	7.166e-14	6.59465e-13
AQP1	166.974	824.255	2.30347	1.89956e-18	4.18911e-17
AC062021.1	44.5732	12.1413	-1.87626	2.77833e-31	1.12622e-28
TLR8	0.802007	2.08762	1.38017	7.19853e-14	6.61744e-13
AC015922.3	6.74826	14.9983	1.15221	1.73893e-19	4.8693e-18
RAB32	15.2043	32.4429	1.09342	1.99118e-22	9.74135e-21
TXLNB	1.04381	4.3296	2.05238	1.30011e-21	5.51979e-20
AP000344.1	0.986193	2.20757	1.16252	0.000222834	0.000436263
SPHKAP	23.8624	10.3421	-1.20621	5.66873e-25	4.94924e-23
TNFAIP6	1.51511	10.144	2.74313	5.59992e-30	1.53772e-27
MSN	56.2345	176.852	1.65301	7.11067e-30	1.89155e-27
SLC17A8	12.4767	3.18618	-1.96933	1.47203e-05	3.47303e-05
FPR1	18.8188	38.7872	1.0434	1.07788e-09	4.88967e-09
G6PC2	1.70226	0.547601	-1.63625	6.55209e-20	2.03186e-18
HOXB4	0.162057	3.47561	4.42269	1.63545e-06	4.49306e-06
CABP4	0.669394	1.49702	1.16117	1.30281e-15	1.65897e-14
SLC25A24	1.85051	4.19909	1.18215	2.00366e-26	2.41932e-24
AL645924.1	2.13347	4.46944	1.06689	0.029454	0.0398138
CCR5	1.59105	4.47871	1.4931	1.27478e-15	1.62814e-14
CHI3L2	14.6821	84.1948	2.51967	2.4862e-23	1.44957e-21
HLA-DPA1	48.0202	140.439	1.54823	2.792e-18	5.92692e-17
VAV3	0.648316	6.07284	3.2276	4.21026e-35	8.86434e-32
MIR1915HG	2.1406	4.99832	1.22343	5.11859e-23	2.83856e-21
JHY	0.424954	2.52081	2.56851	1.72945e-19	4.85073e-18
KIAA0040	5.94981	20.3872	1.77675	3.74427e-19	9.79204e-18
AL390755.3	0.758137	1.99956	1.39915	1.72982e-14	1.80013e-13
RDH10	7.74807	24.8771	1.68291	1.30711e-12	9.66705e-12
CISTR	3.02383	1.34113	-1.17293	2.45939e-15	2.99724e-14
RPL39L	4.30409	9.81728	1.18962	9.71693e-16	1.2667e-14
HOXA5	0.203517	7.541	5.21153	1.02392e-17	1.96751e-16
IL7R	0.641285	1.91445	1.57789	3.71701e-13	3.01344e-12
APOBEC3C	10.8091	26.5274	1.29524	1.84998e-18	4.09569e-17
LUM	3.55108	12.7988	1.84968	3.83328e-09	1.58518e-08
MMP14	34.1245	83.6156	1.29297	3.70069e-13	3.00163e-12
SKA1	1.52613	3.84376	1.33264	2.59367e-05	5.87198e-05
CLDN1	1.00147	2.08194	1.05581	1.26625e-07	4.13701e-07
NTNG1	1.67342	4.09608	1.29144	1.34319e-17	2.50194e-16
TYMS	3.37758	7.29196	1.11032	7.84751e-06	1.93573e-05
GSAP	2.48425	5.87494	1.24176	7.48806e-19	1.83695e-17
CD302	1.59768	3.52053	1.13982	1.28995e-18	2.95978e-17
CASP4	2.2922	5.53549	1.27198	1.05638e-17	2.02077e-16
S100A3	4.06579	15.0038	1.88372	2.96846e-16	4.25404e-15
CDK2	6.68882	13.5204	1.01532	1.58401e-13	1.36753e-12
MYZAP	0.484708	1.68765	1.79983	1.60395e-16	2.4425e-15
CLSPN	0.874776	2.49455	1.51179	1.08772e-11	6.85365e-11
COL6A3	0.793484	3.82087	2.26763	2.8607e-08	1.02924e-07
TPBG	2.75141	6.13104	1.15596	2.10216e-10	1.0725e-09
AC074286.1	2.44688	1.068	-1.19604	1.088e-32	7.12429e-30
C7orf57	0.88275	7.5874	3.10353	2.1905e-09	9.45089e-09
S100A11	115.958	314.62	1.44001	4.30047e-20	1.39458e-18
PTHLH	1.61307	3.55762	1.1411	5.02058e-20	1.59767e-18
CDCA8	4.03856	11.9597	1.56627	8.50708e-11	4.61693e-10
AC005899.2	1.4356	0.708125	-1.01958	1.34387e-10	7.0681e-10
ABCC8	17.9974	8.20177	-1.13378	5.03516e-19	1.27186e-17
PTGES3P2	1.51696	3.10248	1.03224	2.63539e-08	9.53004e-08
ERICH3	2.89523	6.43147	1.15147	9.80957e-06	2.37869e-05
GAPT	1.20673	3.34396	1.47045	1.24634e-17	2.34205e-16
RSPH4A	1.79354	6.09432	1.76466	3.1824e-10	1.57914e-09
GPC5	6.70934	14.0423	1.06554	4.84918e-06	1.2357e-05
MIR6071	17.8985	8.61575	-1.05479	1.72092e-25	1.73365e-23
GRIN3A	9.77033	4.5956	-1.08816	4.62749e-12	3.12012e-11
RGS14	3.45195	7.59848	1.1383	3.85044e-13	3.11419e-12
TOP2A	15.0138	41.0341	1.45053	0.000287803	0.000553781
AC106865.1	0.488918	1.92462	1.97691	1.34915e-21	5.71376e-20
CDH19	1.08858	2.70447	1.3129	2.62089e-13	2.18088e-12
SLC11A1	5.65708	16.2732	1.52437	5.77432e-14	5.39856e-13
TRPM8	0.0722071	2.67718	5.21243	2.22006e-33	1.98929e-30
DEPDC1B	1.45262	3.48236	1.26141	4.76709e-06	1.21642e-05
PTGS1	8.81588	19.3416	1.13353	1.78088e-16	2.68077e-15
GPR3	2.59483	6.25932	1.27037	7.21353e-15	8.03207e-14
TEAD2	4.91994	11.1092	1.17504	3.64119e-11	2.09218e-10
MFAP4	22.7785	49.198	1.11092	7.40035e-09	2.93071e-08
FAM20C	30.9031	66.4939	1.10547	1.43833e-18	3.26936e-17
TRAC	2.87296	10.4289	1.85998	2.24943e-18	4.89101e-17
PDPN	7.31658	78.2292	3.41846	7.61224e-30	1.99382e-27
PLD5	1.76753	3.54034	1.00215	7.68977e-07	2.22273e-06
ARAP3	5.8306	14.5687	1.32116	1.32733e-10	6.98755e-10
SERPINA3	0.776848	2.8033	1.85142	8.256e-12	5.30009e-11
AQP9	0.555153	1.80959	1.70471	3.59729e-10	1.7675e-09
MYO5B	1.02804	2.05805	1.00138	4.49322e-12	3.03319e-11
TMEM171	0.619485	2.03651	1.71695	3.70506e-06	9.6215e-06
BISPR	1.5745	3.74406	1.24971	1.39478e-16	2.13736e-15
BCL2A1	4.61456	10.4265	1.17599	4.79974e-08	1.67005e-07
PSRC1	31.8109	81.5437	1.35805	4.53057e-30	1.28555e-27
ADAMTSL4	1.41572	2.86253	1.01575	2.15758e-06	5.81125e-06
FOXD2-AS1	1.30317	2.67398	1.03697	1.5835e-05	3.71799e-05
SPRY4	9.98115	30.3018	1.60212	2.24799e-12	1.59666e-11
AQP5	0.341329	5.75588	4.0758	1.93481e-16	2.88949e-15
ITGB3	0.640764	2.14258	1.74148	3.44546e-20	1.16387e-18
ROPN1L	0.536883	3.22185	2.58521	8.25568e-12	5.30009e-11
FAM114A1	5.58342	14.1707	1.34369	2.23992e-27	3.34514e-25
CDKN2C	21.1998	57.4443	1.43812	1.04043e-10	5.56325e-10
C9orf24	3.03531	15.7266	2.37329	0.000604972	0.00110452
NUAK2	2.07502	5.00855	1.27127	6.32563e-19	1.56988e-17
P3H2	3.13483	8.87525	1.5014	5.01498e-16	6.86886e-15
CCNO	1.34375	5.26668	1.97062	8.97123e-09	3.49749e-08
IGLC2	3.6933	24.1258	2.70759	1.51841e-06	4.19657e-06
EXO1	1.5061	4.35819	1.53291	0.000124999	0.000255016
RHOD	0.963223	4.06286	2.07655	6.78477e-15	7.58944e-14
COLEC12	7.29552	18.6421	1.35348	6.31016e-14	5.86411e-13
AL031658.2	3.24991	1.45361	-1.16075	1.64487e-15	2.06214e-14
SSTR5	1.46994	0.715773	-1.03818	1.70978e-23	1.03223e-21
ASPN	1.22585	2.57036	1.06819	1.22181e-08	4.66606e-08
SPP1	479.455	1499.6	1.64511	4.87531e-19	1.23699e-17
RINL	2.28319	5.17151	1.17954	3.71471e-30	1.10923e-27
LINC01871	0.704913	1.46911	1.05942	2.90457e-07	8.98608e-07
RUNX1	2.12972	6.11326	1.52128	4.94289e-15	5.68599e-14
FBN3	1.41241	3.41751	1.27479	0.00117479	0.00204927
ARSF	2.84441	7.85759	1.46596	1.5741e-06	4.33711e-06
STK32B	4.52903	9.42676	1.05756	6.52858e-05	0.00013918
DLX2	0.556144	2.17901	1.97014	1.26701e-08	4.8241e-08
PLEKHA4	16.2627	57.7298	1.82775	7.72766e-24	5.17966e-22
AC104137.1	0.614858	1.90537	1.63174	9.1926e-10	4.22185e-09
SGO1	0.810033	1.98465	1.29283	4.50067e-05	9.81228e-05
EPHB2	5.28355	11.7081	1.14793	1.63335e-19	4.60394e-18
TACC3	5.83931	14.5403	1.31619	4.84017e-08	1.6824e-07
AC013265.1	15.1599	4.89157	-1.63189	5.24536e-27	7.03168e-25
COL4A1	9.92734	45.2689	2.18904	5.21566e-16	7.09238e-15
NR2E1	7.01864	19.7685	1.49394	3.02098e-15	3.63993e-14
PIMREG	6.66526	17.3768	1.38243	0.000934327	0.00165559
AC023421.1	8.30849	2.52625	-1.71759	4.94121e-11	2.78004e-10
ACTN1	17.2507	54.9054	1.67029	2.88223e-30	9.08702e-28
CDK6	11.1184	24.3731	1.13235	0.00012215	0.000249503
LTF	2.82158	113.461	5.32955	1.13611e-16	1.79095e-15
CEROX1	352.953	171.98	-1.03723	2.11553e-30	6.92634e-28
AL450311.1	8.93651	4.46438	-1.00125	1.44134e-22	7.26001e-21
PTPN3	0.972318	2.29213	1.23719	4.22796e-07	1.27445e-06
TRIP6	45.8478	95.7233	1.06202	3.29195e-15	3.94132e-14
ABCC3	0.644315	9.39928	3.86671	3.3332e-21	1.30454e-19
AL049839.2	0.872117	2.0666	1.24467	8.01548e-15	8.85415e-14
HTRA3	1.16024	4.00988	1.78913	3.76451e-19	9.81492e-18
MIR6503	0.726865	1.76271	1.27804	2.19571e-06	5.90181e-06
GPNMB	15.903	42.9131	1.43212	1.15044e-16	1.81019e-15
TMSB10P1	0.921464	1.85622	1.01037	2.34602e-10	1.1873e-09
AC009902.2	2.3886	5.97367	1.32245	1.34662e-09	5.99692e-09
CFAP45	0.184736	3.69902	4.3236	1.78504e-16	2.68466e-15
TEKT1	1.73607	6.12216	1.81822	0.00345551	0.00555
KDELR3	1.57952	4.62455	1.54983	2.82687e-17	4.94629e-16
DRC7	0.787983	1.80205	1.19341	5.65138e-06	1.42372e-05
ADAMTS20	2.05701	0.851077	-1.27319	9.55047e-24	6.22976e-22
EVC	1.85309	5.68722	1.61779	4.84567e-16	6.67455e-15
RAB42	1.58493	4.45117	1.48977	1.42126e-15	1.79903e-14
CCDC89	1.50735	3.6319	1.26871	1.72009e-19	4.83242e-18
FCGBP	17.0204	52.7136	1.63091	1.11889e-14	1.1958e-13
AC091825.1	0.858183	2.71418	1.66116	2.26944e-05	5.18411e-05
FAM110C	0.921622	4.25941	2.20841	6.67382e-19	1.64431e-17
METTL1	13.2567	34.2325	1.36864	2.35213e-05	5.35576e-05
ITPRIPL1	2.25141	4.94274	1.13448	2.2551e-16	3.31547e-15
LGI4	15.1321	36.4117	1.26679	5.38085e-07	1.59099e-06
GRIK1	3.69291	14.1431	1.93727	2.53503e-11	1.49598e-10
AC083855.2	0.597951	2.16756	1.85797	2.56836e-14	2.5782e-13
HSPB1	187.418	394.74	1.07464	2.02172e-17	3.63845e-16
ASPM	1.05397	4.23073	2.00508	1.63939e-08	6.12618e-08
PAMR1	14.9656	35.25	1.23597	5.70895e-14	5.35214e-13
HLA-DPB1	30.7161	89.4306	1.54177	1.3944e-19	4.01007e-18
AC253536.4	0.853885	2.09401	1.29416	0.000729041	0.00131496
LGR6	1.19644	13.9606	3.54453	2.4444e-09	1.04327e-08
GLIPR1	5.59264	11.5283	1.04358	3.07946e-11	1.79363e-10
MADD-AS1	3.03643	1.02853	-1.56179	6.69663e-26	7.35549e-24
PCLAF	1.08212	2.46973	1.1905	0.00517102	0.00804649
LATS2	2.99195	7.10517	1.24778	9.84356e-24	6.39643e-22
CCT7P2	2.33663	1.12971	-1.04847	1.20573e-18	2.8073e-17
DYNLT3	13.2102	28.9733	1.13308	6.85602e-20	2.11456e-18
STEAP1	1.83237	4.38579	1.25912	2.80757e-08	1.01205e-07
SFN	1.45692	3.278	1.16989	5.20282e-16	7.08057e-15
AC005336.1	1.33243	3.14181	1.23754	3.86062e-12	2.63964e-11
KCNJ11	41.3072	19.6551	-1.07149	9.54154e-15	1.03534e-13
DNAJC22	1.40918	3.46047	1.29611	6.50283e-13	5.03459e-12
IQGAP1	15.8896	34.4804	1.1177	1.76577e-24	1.39177e-22
RASSF9	0.519989	5.12657	3.30144	1.24154e-09	5.5668e-09
PPL	1.98004	6.03379	1.60753	1.43998e-09	6.38763e-09
SCN7A	1.4794	4.11652	1.47641	4.1362e-10	2.01139e-09
UST-AS2	1.19742	3.86766	1.69153	3.45234e-14	3.39158e-13
MX1	10.1293	30.229	1.5774	9.50792e-17	1.51993e-15
SPRY1	6.78276	20.3535	1.58533	5.78308e-18	1.17071e-16
AC006026.3	1.22223	2.84687	1.21986	1.60013e-14	1.67438e-13
GDNF-AS1	3.17848	1.34597	-1.23969	3.03279e-33	2.58166e-30
SP140L	2.16206	4.50631	1.05954	1.35293e-12	9.96263e-12
LINC02636	1.53571	0.746094	-1.04148	5.15939e-24	3.57068e-22
MMP9	1.26601	9.63717	2.92832	0.000261454	0.000506227
AL512329.2	1.68865	6.805	2.01073	3.06659e-17	5.33831e-16
EMILIN1	18.4568	43.9895	1.253	3.67423e-19	9.62367e-18
GCNT1	0.723897	1.63179	1.1726	1.76345e-13	1.51172e-12
S1PR3	7.6878	16.1566	1.07148	1.36141e-14	1.43785e-13
NKG7	2.6278	5.68873	1.11425	2.59028e-10	1.30395e-09
KCNIP2	70.9553	33.8088	-1.06951	1.25613e-18	2.90171e-17
CHST8	4.9065	11.9564	1.28502	0.0042972	0.00678663
CBLN3	0.967142	2.48374	1.36072	6.57994e-15	7.37967e-14
FZD6	3.41897	8.48	1.3105	1.04264e-18	2.46885e-17
RPS2P32	1.14851	3.68534	1.68203	8.42588e-20	2.5525e-18
ADA2	8.59244	18.1896	1.08197	9.40336e-20	2.81357e-18
AC097713.1	0.344384	1.80312	2.38841	5.89919e-09	2.3732e-08
RORB	6.33562	13.5985	1.10189	5.67535e-05	0.000121937
IGHV3-30	0.923896	2.45292	1.4087	0.000205418	0.000404071
PTPN7	0.880951	2.44326	1.47168	5.86834e-13	4.58088e-12
IL20RA	0.917435	3.22791	1.81492	3.27071e-05	7.30283e-05
PARP4P3	4.45542	1.53728	-1.53519	3.71158e-06	9.63552e-06
AC015908.5	0.630394	1.42616	1.17782	1.37353e-06	3.81537e-06
ACSS3	2.23598	5.94158	1.40994	1.43368e-11	8.85004e-11
PPIAP48	0.582727	1.53229	1.3948	1.63733e-08	6.1211e-08
CHST6	4.92328	13.649	1.47111	2.9989e-20	1.02113e-18
DPY19L1	25.833	55.8986	1.1136	2.01655e-28	3.68887e-26
MICB-DT	0.833005	1.73889	1.06177	4.34813e-09	1.78293e-08
CD163	13.1108	46.4299	1.8243	4.57813e-07	1.37078e-06
DLL3	462.581	215.505	-1.10198	5.24086e-26	5.90899e-24
TENM3	2.15731	5.57781	1.37047	2.16666e-07	6.81336e-07
FHDC1	16.4596	7.91903	-1.05553	2.10929e-19	5.82021e-18
SP8	0.249913	3.79468	3.92448	6.86262e-07	1.9972e-06
RSPO2	3.28091	6.87197	1.06663	4.09242e-05	8.98316e-05
TMBIM1	30.8199	69.9893	1.18327	1.99813e-31	8.29713e-29
FAM50B	9.49697	20.5164	1.11124	4.28572e-16	5.95141e-15
EN1	0.338327	4.72795	3.80473	2.16889e-21	8.87628e-20
HLA-DQB1-AS1	0.781078	1.64179	1.07173	3.86649e-09	1.59681e-08
FGFRL1	13.4572	35.776	1.41061	1.15621e-16	1.81592e-15
SHD	288.975	131.09	-1.14039	1.08415e-32	7.12429e-30
CARTPT	3.38344	8.66754	1.35713	0.0177407	0.0250597
OPLAH	3.35384	8.26777	1.30168	7.62021e-18	1.51382e-16
CDC20	6.48573	23.1833	1.83774	2.17194e-11	1.29608e-10
ABCA4	0.214468	2.36426	3.46255	1.04858e-06	2.96693e-06
RARRES2	5.2441	37.4478	2.83611	1.53971e-17	2.83084e-16
SERPINE1	15.6888	70.954	2.17715	4.92803e-19	1.24851e-17
AC010157.2	1.66568	0.673626	-1.30609	8.66908e-30	2.23623e-27
HFE	1.44922	3.68599	1.34678	4.93336e-21	1.88319e-19
CRB2	11.1049	28.6439	1.36703	4.3178e-15	5.02122e-14
CD44	54.485	120.628	1.14663	5.85597e-11	3.25491e-10
AMIGO2	2.75697	7.56816	1.45686	4.28097e-17	7.25932e-16
FREM2	2.00874	6.01715	1.58279	1.43259e-10	7.50917e-10
CFAP73	0.864266	2.9682	1.78004	0.0275156	0.0374178
SLC2A10	4.7888	13.6268	1.5087	3.00538e-18	6.32467e-17
C16orf89	9.92819	24.242	1.2879	3.82818e-17	6.54365e-16
ANKRD45	0.827901	2.22176	1.42417	3.24444e-16	4.59922e-15
ADAM19	3.61441	8.30246	1.19978	8.53332e-10	3.93605e-09
HS3ST3B1	0.5288	4.21503	2.99475	6.6391e-18	1.32977e-16
FCGR3A	41.8756	128.688	1.6197	1.38219e-18	3.15439e-17
ARHGAP11A	2.3821	4.95813	1.05756	3.88586e-06	1.00573e-05
CEP112	1.56834	3.52953	1.17024	2.44189e-23	1.42865e-21
IGHV3-74	0.238574	2.26575	3.24748	0.00465	0.00729805
CCNA1	1.6614	3.95732	1.25212	6.1469e-08	2.09932e-07
AHR	3.67833	7.67869	1.06181	5.62742e-10	2.66946e-09
AJ011932.1	0.750792	3.28232	2.12823	2.31667e-14	2.35752e-13
CSMD3	10.5208	4.88117	-1.10794	8.64952e-29	1.73245e-26
NPNT	4.36194	23.7236	2.44328	2.76395e-22	1.32927e-20
MYOF	7.18592	16.6545	1.21267	2.69161e-13	2.23535e-12
AC090692.1	5.06135	10.7995	1.09337	4.51436e-07	1.35288e-06
CRYZL2P	1.54826	3.38879	1.13012	2.61429e-24	1.94359e-22
LRRN4CL	2.88356	11.9115	2.04644	5.98086e-17	9.95348e-16
COL1A1	7.57065	52.7654	2.8011	1.77885e-10	9.18286e-10
FGFBP2	2.7661	5.57929	1.01223	2.5452e-07	7.93338e-07
ASIC4-AS1	50.0532	18.6963	-1.42071	1.05768e-35	3.00118e-32
SWAP70	9.79217	20.7512	1.08349	1.08193e-28	2.14184e-26
LINC02308	0.987601	2.64756	1.42266	7.10055e-07	2.06346e-06
FBLIM1	4.21641	9.52866	1.17626	5.85859e-07	1.72059e-06
CA2	79.4688	168.695	1.08595	4.71432e-17	7.94667e-16
TMEM176A	15.9166	35.9367	1.17493	9.62719e-12	6.12721e-11
FAM183A	0.807145	10.4415	3.69336	3.66408e-11	2.10462e-10
IFI6	319.275	830.729	1.37958	1.46529e-18	3.32178e-17
HLA-DQB1	11.7311	34.2841	1.5472	1.83944e-16	2.75917e-15
AC098851.1	0.868658	1.88046	1.11422	2.26463e-07	7.09521e-07
CARD16	2.2549	7.00645	1.63562	3.81577e-15	4.51136e-14
BMP2	94.6622	43.9233	-1.1078	2.29755e-30	7.38035e-28
AC004067.1	1.1825	3.73668	1.65992	8.32971e-31	3.22303e-28
EFHC2	1.66354	5.34345	1.68352	1.26634e-10	6.68721e-10
ARNTL2	2.16746	4.80637	1.14894	3.08053e-16	4.38879e-15
TCEA3	1.94751	7.71826	1.98665	9.91735e-22	4.28535e-20
IFITM3	238.23	514.881	1.11188	3.78612e-20	1.26142e-18
SARDH	1.45777	3.22858	1.14714	2.68325e-11	1.57743e-10
AMH	26.2608	12.7448	-1.043	7.77632e-25	6.61959e-23
OCIAD2	4.83285	22.8169	2.23916	5.14134e-27	6.94693e-25
RYR3	1.46125	4.8638	1.73488	2.09796e-11	1.25502e-10
MCAM	21.1255	43.9762	1.05774	2.5858e-25	2.51007e-23
RASSF10	0.429558	1.74352	2.02108	5.99458e-10	2.83494e-09
ADCYAP1	1.15586	2.68943	1.21834	1.00059e-08	3.87249e-08
AL008582.1	4.12359	1.99117	-1.05029	2.89061e-21	1.13918e-19
AC093503.2	3.23066	1.44266	-1.1631	2.41214e-29	5.7037e-27
IGKC	63.3384	190.444	1.58821	2.86917e-06	7.57563e-06
IGHA2	0.552612	3.83249	2.79394	9.82288e-05	0.000203994
CENPE	0.842802	3.03454	1.84821	2.44793e-12	1.72573e-11
RAC2	5.94301	12.6287	1.08744	1.86887e-13	1.59487e-12
PCP4	15.9817	37.772	1.2409	2.2383e-06	6.01056e-06
HSPG2	4.07282	10.7234	1.39666	1.70328e-11	1.039e-10
AL512785.1	0.52138	3.48731	2.74171	3.14421e-13	2.58226e-12
FCGR2A	9.14445	19.5489	1.09612	5.47265e-15	6.23224e-14
IGFBP5	132.425	286.795	1.11485	3.37972e-12	2.33049e-11
CYP1B1	4.68169	9.70101	1.05111	0.0193153	0.0270787
TPPP3	34.0189	109.141	1.68179	1.88876e-15	2.34545e-14
RAB36	3.60114	11.9278	1.7278	2.19084e-18	4.78807e-17
PLAT	5.57244	30.5908	2.45672	1.98497e-37	6.75881e-34
CD52	2.48966	5.97275	1.26245	9.41021e-12	5.99809e-11
AC012470.1	1.44795	0.670974	-1.10968	1.12821e-22	5.73365e-21
PDLIM3	5.73424	11.6461	1.02217	5.31893e-16	7.20977e-15
RAB38	0.697593	1.56732	1.16784	3.61386e-14	3.54005e-13
AL049749.1	13.8168	5.24138	-1.39841	2.59485e-25	2.51007e-23
AL645608.6	11.8021	5.47761	-1.10743	5.33845e-29	1.13609e-26
AC091825.2	1.14157	3.35349	1.55464	0.000322177	0.000615538
AQP3	1.67573	3.48093	1.05469	9.05425e-08	3.01897e-07
PLAUR	3.33978	8.94415	1.42119	4.59512e-19	1.17465e-17
TTC12	1.11088	3.55221	1.67701	2.86845e-20	9.86573e-19
TRBC2	4.28566	11.6312	1.44041	3.54814e-14	3.47967e-13
DRAXIN	4.45593	12.8952	1.53303	1.48698e-07	4.81198e-07
PRKAR1B-AS1	1.80051	4.13413	1.19917	1.68174e-16	2.54504e-15
CAPS	14.073	34.6959	1.30183	0.0107338	0.0157823
CA3	1.01643	13.0811	3.6859	1.2006e-18	2.80388e-17
GPR84	1.4005	2.87266	1.03644	2.32214e-08	8.47115e-08
SLC25A45	1.14629	2.53797	1.14671	3.79677e-28	6.46401e-26
AL162151.2	39.3507	19.4	-1.02033	1.60285e-09	7.05311e-09
IGLV7-46	0.245403	2.06182	3.0707	0.00247242	0.00407089
CD248	5.65755	18.3065	1.69411	4.20628e-20	1.37451e-18
RASL10A	69.7638	30.0958	-1.21292	8.78779e-32	3.93716e-29
ANKRD62P1-PARP4P3	3.56803	1.00594	-1.82658	5.77568e-08	1.98008e-07
LHX5-AS1	22.8779	4.8789	-2.22933	1.29665e-26	1.61135e-24
RNU6-1110P	5.80943	2.80826	-1.04872	2.34835e-14	2.38548e-13
SAMD9L	7.32069	18.5368	1.34035	2.36691e-15	2.90322e-14
PAPPA2	0.515223	1.8618	1.85343	2.74854e-17	4.83907e-16
ADAMDEC1	1.05852	2.6209	1.30802	4.54863e-05	9.90793e-05
CLIC6	0.289676	3.28268	3.50236	4.7233e-14	4.51005e-13
CYP11A1	0.579332	1.63008	1.49248	2.4969e-10	1.2588e-09
FPR3	4.43102	9.65395	1.12348	0.00012141	0.000248141
C20orf204	3.48728	1.44743	-1.26861	1.69846e-23	1.02905e-21
OTX1	0.904433	4.56528	2.33562	1.34422e-12	9.90282e-12
RUBCNL	1.12115	3.0649	1.45087	5.81328e-18	1.17404e-16
IL9	3.07169	1.20191	-1.3537	5.19546e-17	8.70598e-16
ESPL1	1.35276	3.3848	1.32316	0.000166025	0.000331835
SQOR	3.70383	7.74775	1.06476	5.8523e-19	1.46308e-17
AP000547.3	16.5497	7.20064	-1.20061	0.000197429	0.000389482
SIX6	0.175625	1.9214	3.45159	1.17378e-11	7.34149e-11
ECHDC2	2.69665	6.57644	1.28614	1.5808e-08	5.9215e-08
APOBEC3F	0.852543	2.12872	1.32014	4.88375e-20	1.55996e-18
IGF2BP2	0.611228	5.95764	3.28496	2.27773e-24	1.73894e-22
MS4A6A	12.4341	25.4168	1.03148	9.80052e-10	4.4805e-09
KCNK9	1.20688	2.45717	1.02571	0.00152679	0.00260692
AL353807.5	0.829527	2.61209	1.65485	1.64442e-16	2.49521e-15
PBK	9.06695	20.7926	1.19738	0.003157	0.00510961
COL12A1	1.64147	5.03685	1.61753	1.02416e-10	5.48142e-10
IGLV3-21	0.548875	8.1566	3.89342	0.00180535	0.00304317
CRNDE	0.726146	2.99735	2.04535	5.46704e-14	5.14803e-13
ZBTB42	2.90814	6.25538	1.105	1.81137e-13	1.55046e-12
ROR2	0.319591	1.76161	2.46259	8.05867e-23	4.24764e-21
SOD2	38.6048	131.998	1.77367	1.32871e-27	2.03795e-25
BATF	1.55557	3.72237	1.25878	1.1526e-09	5.19267e-09
TGIF1	5.08013	12.0546	1.24664	8.87698e-20	2.67962e-18
IGKV3-11	0.762691	7.71018	3.33759	0.00115291	0.0020146
GDF15	1.0676	7.93179	2.89328	7.82563e-13	6.00689e-12
CES1	0.756342	1.88401	1.3167	4.04686e-07	1.22289e-06
LCTL	0.55757	2.04968	1.87818	4.09441e-23	2.28548e-21
WDR38	1.56767	7.09564	2.17831	3.72676e-06	9.67048e-06
SKA3	2.96503	6.25603	1.0772	0.00190163	0.00318937
HLA-DMB	11.6452	25.1118	1.10863	1.85071e-14	1.91656e-13
AC022432.1	1.39056	3.02386	1.12073	8.38384e-08	2.80863e-07
SCARNA7	2.61306	1.30364	-1.0032	2.14542e-11	1.28161e-10
PTX3	2.64233	10.4639	1.98554	1.83687e-09	8.00631e-09
IGLC3	2.59095	10.3051	1.9918	1.99006e-05	4.58531e-05
CYP27B1	0.666341	5.90236	3.14696	0.00503907	0.00786056
SLC47A2	1.27555	6.31128	2.30681	3.59338e-12	2.46782e-11
SOCS2-AS1	0.909599	2.90144	1.67347	3.56495e-17	6.12445e-16
GSDMD	7.64568	15.4126	1.01139	1.81855e-11	1.10495e-10
CAVIN1	44.9835	110.638	1.29838	1.00794e-20	3.6667e-19
RGR	19.4708	7.83122	-1.31401	1.18849e-26	1.49881e-24
GBP2	14.0562	38.6767	1.46025	2.08106e-09	9.00382e-09
AC007344.1	0.918152	2.0097	1.13018	1.02818e-06	2.91454e-06
FOXD3-AS1	2.93855	7.7438	1.39793	1.08385e-07	3.57469e-07
AL121894.2	10.312	21.6228	1.06823	7.3539e-05	0.000155586
PHLDA2	0.841882	3.70399	2.13739	2.13604e-14	2.19073e-13
JAG1	15.531	31.4585	1.0183	2.10216e-10	1.0725e-09
ECT2	5.83835	12.2519	1.06937	5.77431e-14	5.39856e-13
CD101	0.904854	3.23429	1.83769	4.97549e-25	4.4583e-23
TTK	1.79314	4.499	1.32712	0.000289133	0.000555963
OLFML2A	4.01716	8.15979	1.02236	9.13448e-11	4.92758e-10
FOSL1	3.20819	7.98097	1.31481	5.28178e-15	6.04316e-14
C7	2.7577	6.67897	1.27616	0.000227336	0.000444464
DUSP10	6.26706	14.8572	1.2453	3.92394e-35	8.86434e-32
MAP1LC3C	0.34819	4.76516	3.77458	2.32639e-23	1.37121e-21
GAP43	273.742	628.73	1.19962	7.60923e-19	1.86399e-17
BCAT1	4.29353	17.5255	2.02922	3.77888e-30	1.10923e-27
VGF	54.1862	159.541	1.55793	0.0112684	0.0164999
AC009041.3	0.923437	1.87578	1.02241	7.61908e-17	1.23791e-15
AC064875.1	0.254673	2.40514	3.2394	2.95045e-18	6.21676e-17
LAMB1	3.64928	10.3848	1.5088	4.96604e-16	6.81829e-15
SNAI1	1.37503	4.14198	1.59086	1.36062e-17	2.53164e-16
FOXJ1	13.5701	41.8396	1.62443	0.000328814	0.000626813
KIF23	1.40724	4.34718	1.62721	1.26013e-06	3.52508e-06
ANKRD53	1.10267	2.49256	1.17662	0.000478973	0.000890036
DNAH9	1.36358	3.71078	1.44432	1.26883e-10	6.69822e-10
CD300LG	1.88965	0.688562	-1.45646	7.81266e-11	4.26043e-10
GJC1	2.74961	6.81109	1.30866	5.53228e-18	1.12395e-16
PIK3CD-AS2	0.60253	1.67278	1.47314	4.66762e-15	5.40072e-14
HASPIN	0.711006	1.66874	1.23083	0.000112997	0.000232397
ABCD2	4.06802	8.45035	1.05468	3.09663e-09	1.30013e-08
NCF1	1.2421	2.63419	1.08458	1.84402e-16	2.76359e-15
PABPC1P4	1.32568	2.65661	1.00285	1.08313e-05	2.60788e-05
IGKV3-15	0.59921	3.56859	2.57422	8.10736e-06	1.99433e-05
H2AC11	1.01322	2.0511	1.01744	4.96552e-09	2.01762e-08
TSTD1	2.96185	14.2092	2.26226	1.79216e-18	3.99889e-17
AC131097.3	0.359286	2.10031	2.5474	1.27086e-17	2.38305e-16
PLAC8	0.704057	2.40836	1.77429	2.96109e-16	4.24706e-15
HOXD3	0.960449	3.02827	1.65671	2.32621e-10	1.17798e-09
LINC00092	1.21856	4.2141	1.79004	2.61734e-15	3.16931e-14
EMILIN3	2.43927	26.3002	3.43055	4.22699e-17	7.17492e-16
RGS22	0.212814	2.12722	3.3213	2.54216e-21	1.01122e-19
CFAP100	0.397949	1.72177	2.11323	0.000210149	0.000412806
P2RY6	1.11602	2.54217	1.1877	1.33149e-15	1.69169e-14
C3	154.316	351.689	1.18842	1.09302e-14	1.17035e-13
H1-9P	0.573655	3.19223	2.47631	8.1099e-17	1.30997e-15
CDCA2	1.03687	3.1709	1.61266	3.03639e-08	1.08808e-07
AP001025.1	0.696861	1.7965	1.36625	1.89876e-18	4.18911e-17
EPHA2	4.7582	9.62996	1.01711	4.50608e-11	2.54701e-10
TNFRSF11B	0.95847	6.31094	2.71905	8.79623e-34	9.35973e-31
CNMD	1.12275	5.03451	2.16482	1.8599e-11	1.12766e-10
SEMA3A	1.44375	4.92459	1.77018	1.84213e-14	1.90884e-13
MICB	1.7946	3.91931	1.12694	2.50876e-16	3.65369e-15
LINC02885	1.69503	0.802092	-1.07947	2.00663e-14	2.06797e-13
OSR1	0.877211	2.79789	1.67335	0.00106885	0.00187638
C6orf118	1.40959	3.93514	1.48115	0.00351888	0.0056438
AL078596.1	1.23523	2.9557	1.25872	1.77091e-08	6.58723e-08
SNX20	1.18811	2.71494	1.19225	1.11043e-11	6.98122e-11
AL049871.1	0.31536	2.06487	2.71098	1.31331e-15	1.67109e-14
AC002428.2	5.05828	1.77064	-1.51438	3.65378e-21	1.42022e-19
HOXC10	0.049358	3.68221	6.22115	1.07012e-15	1.38547e-14
MT1M	37.1277	123.419	1.73299	5.46211e-12	3.60995e-11
MT1E	94.0937	203.81	1.11505	1.24618e-09	5.58613e-09
ABCA5	1.55789	3.79808	1.28568	1.10586e-11	6.95501e-11
KRT8P30	2.08381	1.01162	-1.04256	2.7513e-12	1.92523e-11
AL133163.3	2.08203	0.927407	-1.16671	3.79609e-10	1.85714e-09
SPATA17	0.747228	1.79785	1.26665	2.3609e-12	1.66989e-11
LGALS3	28.5868	80.8612	1.5001	4.87531e-19	1.23699e-17
GSTM5	4.50609	11.1886	1.31209	0.00102034	0.0017964
DKK1	1.3017	7.1322	2.45395	0.00777249	0.0117384
C1RL	4.52696	14.336	1.66303	1.48346e-23	9.08487e-22
SERPINB8	3.18657	6.67704	1.06721	4.78095e-22	2.23614e-20
BIRC5	7.76221	20.2094	1.38048	0.00016662	0.000332947
KRT18	0.535012	1.61612	1.59489	5.35991e-12	3.55621e-11
AC007098.1	0.871022	1.86719	1.10009	3.22837e-05	7.21677e-05
IGHG1	15.4153	49.5968	1.68588	1.53731e-06	4.24606e-06
AL118505.1	44.9388	20.7162	-1.1172	5.92091e-32	3.05465e-29
LRAT	1.71259	4.55815	1.41227	2.08105e-09	9.00382e-09
COL8A1	0.64973	6.06286	3.22209	8.5136e-24	5.63985e-22
E2F8	0.602431	1.50937	1.32508	0.00065244	0.00118458
AL138767.3	2.37872	1.16821	-1.02589	1.50932e-19	4.29701e-18
LOXL1	1.24422	5.06248	2.0246	1.75011e-16	2.63911e-15
LYZ	9.06492	21.7879	1.26516	1.22395e-08	4.67213e-08
C5orf49	3.31123	14.083	2.08851	3.06054e-13	2.5184e-12
AOX1	0.386116	1.68585	2.12637	6.38396e-24	4.36493e-22
TMEM220	3.45057	7.1836	1.05787	6.50077e-17	1.07348e-15
ANGPT2	4.50718	10.4546	1.21384	9.07735e-10	4.1723e-09
OLFML1	1.31983	2.95783	1.16419	5.83148e-07	1.71322e-06
AC012213.4	12.1772	4.86542	-1.32355	2.62008e-22	1.26365e-20
C21orf62	6.932	19.4235	1.48646	2.85769e-10	1.42717e-09
SDC4	59.4447	150.599	1.34109	4.00615e-13	3.23398e-12
CDKN3	3.72352	8.1397	1.12831	1.84476e-11	1.11888e-10
C5AR1	8.851	18.2392	1.04313	4.05657e-08	1.42427e-07
CEP55	1.72375	4.86113	1.49574	1.53339e-09	6.76494e-09
KHNYN	3.67742	7.5622	1.04011	3.7966e-20	1.26244e-18
TPX2	14.0191	33.9831	1.27742	1.70856e-06	4.67958e-06
AZU1	1.59447	0.629459	-1.34089	7.40648e-24	5.00379e-22
HOXD10	0.176169	4.07082	4.53029	1.54478e-10	8.05262e-10
NCAPG	2.16301	6.05179	1.48432	5.52628e-05	0.000118959
CIITA	1.56757	4.79899	1.6142	8.07443e-17	1.30548e-15
B3GNT7	1.82901	7.11906	1.96062	1.27546e-26	1.59667e-24
BACE2	2.8817	6.2589	1.11899	1.04222e-22	5.36067e-21
ITGA3	9.04104	22.7556	1.33166	1.2443e-15	1.594e-14
ETV7	0.790528	2.48142	1.65028	1.79138e-15	2.23594e-14
UBXN10	0.989851	5.85838	2.56522	7.80592e-12	5.03775e-11
C2orf50	0.665663	2.40738	1.8546	1.44665e-10	7.57828e-10
KIF14	1.07781	3.05445	1.50282	8.91724e-06	2.17627e-05
RSPH9	0.781744	1.74669	1.15985	4.49502e-20	1.44665e-18
OAS2	6.42078	18.1971	1.50289	1.24327e-16	1.93303e-15
CPXM2	1.95032	5.8135	1.5757	4.68294e-05	0.000101849
OTOS	1.10169	13.6016	3.62598	1.05132e-25	1.10486e-23
BUB1	2.59684	6.43472	1.30912	2.30279e-05	5.25467e-05
LHX5	8.80909	1.89452	-2.21716	2.49457e-24	1.8792e-22
TEAD3	2.99761	7.11546	1.24714	2.2053e-16	3.25913e-15
KIF4A	3.394	10.4279	1.61939	8.58516e-09	3.36083e-08
FAM177B	0.685749	1.38997	1.0193	2.98903e-12	2.07962e-11
USH1C	52.946	21.9483	-1.27041	3.76455e-19	9.81492e-18
COL5A1	1.59743	8.08159	2.33889	6.80953e-16	9.09273e-15
RSAD2	7.3639	19.2744	1.38815	3.74844e-12	2.56603e-11
PLSCR1	11.1472	28.678	1.36326	1.06085e-22	5.42373e-21
SLC7A10	1.76033	9.04782	2.36172	1.49401e-05	3.52075e-05
XAF1	1.66824	4.47606	1.42391	1.23037e-08	4.69455e-08
ITGAL	2.08145	4.41135	1.08363	3.60559e-14	3.53398e-13
STAC	0.265188	4.35525	4.03767	1.37234e-13	1.20066e-12
KLHL4	5.52435	14.5511	1.39725	9.32192e-19	2.23845e-17
CCL5	3.66768	11.671	1.66998	2.21373e-13	1.87227e-12
MEIS3P1	4.07678	9.3149	1.19211	1.33149e-15	1.69169e-14
CAV1	21.6097	56.6303	1.3899	2.34383e-14	2.38231e-13
PLBD1	2.30648	5.97108	1.3723	6.44538e-19	1.59264e-17
HLA-DMA	32.0192	69.5982	1.12011	5.24442e-15	6.00446e-14
AL354743.2	0.716592	1.78373	1.31568	4.15549e-17	7.06765e-16
HOXD8	2.64911	5.51721	1.05843	5.6735e-06	1.42908e-05
CDS1	6.03138	13.2308	1.13334	3.49204e-07	1.06621e-06
ADAM33	1.57178	5.15166	1.71263	0.00140617	0.00241429
SEC61G	51.7171	259.926	2.32939	1.27116e-05	3.02932e-05
IGHM	2.01345	25.0412	3.63656	1.52061e-05	3.58073e-05
SECTM1	2.63661	7.36661	1.48232	6.9357e-11	3.80781e-10
WFIKKN2	0.33883	2.96591	3.12984	4.66637e-14	4.46069e-13
IGFBP7-AS1	1.60929	4.71711	1.55148	0.0146226	0.0209765
ANXA2	10.8322	36.0621	1.73515	2.9274e-18	6.17582e-17
AC012213.1	3.50967	1.47922	-1.2465	4.39202e-20	1.41887e-18
LRRC66	0.709582	1.59851	1.17168	2.52987e-11	1.49398e-10
C1orf158	0.448237	2.7682	2.62661	0.00080952	0.00144907
AC008760.2	1.28331	3.85955	1.58857	2.2224e-21	9.05174e-20
ZDHHC8P1	2.33743	6.11155	1.38662	2.31393e-09	9.9256e-09
LINC00475	0.0845572	2.98291	5.14065	4.56273e-16	6.30523e-15
LILRB3	1.08559	2.35285	1.11593	7.18209e-12	4.66165e-11
TNFAIP8	0.603738	1.79123	1.56896	3.48388e-20	1.17451e-18
GPC3	2.65501	7.01727	1.40219	0.00166025	0.00281981
AC022239.1	2.70815	0.478313	-2.50128	7.93133e-22	3.49821e-20
PINLYP	1.21713	4.21415	1.79176	5.95741e-20	1.86101e-18
LINC02151	2.11871	0.767556	-1.46484	6.71804e-19	1.65281e-17
IGHV3-23	0.812911	6.45762	2.98983	0.0113759	0.0166444
GSX2	0.46012	3.40918	2.88934	1.62231e-12	1.17882e-11
KIF18A	0.885698	2.40324	1.44009	1.55839e-07	5.02494e-07
AL391845.2	4.04625	1.76911	-1.19356	2.14345e-19	5.89535e-18
LOXL4	0.587259	1.76144	1.58468	1.27234e-17	2.38305e-16
XK	1.64338	3.58145	1.12388	1.04384e-06	2.95501e-06
TOM1L1	0.595514	2.58948	2.12046	7.34791e-18	1.46485e-16
AC068587.4	1.80119	0.740563	-1.28226	1.75976e-27	2.65131e-25
C6orf141	0.383441	2.23185	2.54116	3.05723e-09	1.28467e-08
B3GALT5-AS1	1.42613	2.85682	1.0023	1.82354e-13	1.5593e-12
SH2D4A	0.491381	3.40624	2.79327	4.68798e-30	1.30841e-27
EPHA5-AS1	0.625161	1.46543	1.22903	8.01093e-10	3.7122e-09
SHOX2	0.251645	4.72212	4.22997	4.07328e-19	1.05391e-17
CACNG5	0.656226	2.40014	1.87085	1.80743e-12	1.30414e-11
IGHV3-7	0.71444	4.8313	2.75753	0.00369661	0.00590272
S100A13	5.48777	11.7432	1.09753	4.58592e-14	4.38872e-13
H3C10	1.09146	2.40165	1.13777	1.78754e-08	6.64037e-08
CFI	1.00642	3.12204	1.63326	2.00325e-12	1.43601e-11
TUBB6	11.0912	30.2234	1.44625	2.78141e-19	7.5045e-18
CCDC153	0.830321	1.76826	1.09059	9.11051e-13	6.9059e-12
SMCP	4.47274	2.20793	-1.01847	3.09925e-13	2.54779e-12
OASL	1.78929	5.93536	1.72995	2.35071e-13	1.97634e-12
CENPA	1.55492	5.16817	1.73281	6.37957e-06	1.5956e-05
PRAME	0.0595855	2.63536	5.46689	0.000388143	0.000730908
SPA17	1.92455	4.1812	1.11939	5.76118e-14	5.3922e-13
EYA4	0.294881	2.81307	3.25394	2.03678e-16	3.02585e-15
GNG12	22.3762	65.7651	1.55536	2.41238e-28	4.23409e-26
SAA1	0.281191	17.5607	5.96466	1.07339e-11	6.77583e-11
LINC02440	14.0139	6.53751	-1.10005	1.06623e-19	3.12975e-18
FBLN7	1.17127	4.28834	1.87235	1.73276e-16	2.61529e-15
LYPD6	4.04419	8.42521	1.05886	6.73252e-12	4.39162e-11
AURKA	3.94968	8.66827	1.13401	6.2397e-08	2.12802e-07
KIFC1	9.39059	19.9034	1.08372	0.0241856	0.0332037
ZDHHC22	179.787	88.5401	-1.02189	7.61697e-29	1.5624e-26
JCHAIN	0.879326	6.86979	2.9658	0.00174677	0.00295093
CCNB1	11.1003	27.208	1.29343	2.62595e-12	1.84282e-11
HLA-DQA1	7.43525	28.8825	1.95774	1.61204e-18	3.6303e-17
CLEC18B	1.17945	3.23077	1.45376	1.91615e-09	8.33058e-09
PDZK1IP1	0.584832	1.7663	1.59464	4.33144e-12	2.93212e-11
AC022613.1	0.696307	1.84074	1.40249	8.80972e-15	9.65779e-14
XKR8	2.06005	6.6054	1.68097	3.37075e-28	5.79666e-26
THEM5	2.48322	5.21242	1.06974	1.7335e-07	5.54336e-07
DNAI4	1.60045	4.24425	1.40703	7.63931e-17	1.23984e-15
AC008875.2	1.02446	2.27605	1.15167	2.06968e-08	7.60561e-08
WNT4	0.77505	1.77366	1.19437	6.82415e-06	1.7003e-05
KLHL29	1.7613	3.61528	1.03746	2.4153e-14	2.44329e-13
TRH	6.1971	28.8477	2.21879	4.98847e-08	1.72971e-07
AC010226.1	0.906429	2.02168	1.15729	6.63175e-13	5.12974e-12
CP	6.22653	20.3266	1.70687	4.40356e-13	3.52306e-12
AC099677.1	1.39839	3.11715	1.15646	8.33687e-06	2.04635e-05
AL022337.1	1.80738	0.741472	-1.28544	1.94401e-19	5.39915e-18
SLC39A12	7.59668	16.1988	1.09245	1.20969e-09	5.43545e-09
CD274	1.66861	4.07973	1.28982	3.10875e-15	3.73777e-14
TSPAN2	0.73193	2.0581	1.49154	1.52278e-12	1.11173e-11
HAMP	3.92221	10.0377	1.35569	3.27762e-18	6.85522e-17
MAP3K19	0.529823	1.50299	1.50425	8.77337e-05	0.000183636
